# Supplementary material for: Preharvest Sprouting in Quinoa: A New Screening Method Adapted to Panicles and GWAS Components
Source: Plants (Basel). 2024 May 8;13(10):1297. doi: 10.3390/plants13101297 (PMC11124833; doi:10.3390/plants13101297)
Supplement: Supplementary file 1 [file plants-13-01297-s001.zip]

Archive with 6 entries (6 files):
- Quinoa Figure S1.pdf
- Quinoa_Fig S2.pptx
- Quinoa_Fig S3.pptx
- Table S1_Sprouting indices.xlsx
- Table S2_Slope Values.xlsx
- Table S3_Passport.xlsx
