# Supplementary material for: Preharvest Sprouting in Quinoa: A New Screening Method Adapted to Panicles and GWAS Components
Source: Plants (Basel). 2024 May 8;13(10):1297. doi: 10.3390/plants13101297 (PMC11124833; doi:10.3390/plants13101297)
Supplement: Supplementary file 1 [file plants-13-01297-s001.zip › Table S1_Sprouting indices.xlsx]

## Sheet: Sheet1
Supplementary Table S3. Mean PHS score values over 7 days of misting and resulting Sprouting Index (SI) for 336 genotypes. SI are sorted ascendingly to display decreasing PHS tolerance.
PHS ID	Genotype	Day 1*	Day 2	Day 3	Day 4	Day 5	Day 6	Day 7	SI
312	11WAQ-108.34	1.429	4.43	7.57	7.57	8.71	8.71	8.71	2.492
315	11WAQ-104.21	1.375	4.75	7.5	7.75	8.5	8.75	9	2.518
108	PI-510546	1	3.75	7	7.75	8.25	8.5	9	2.321
304	PI-634925	1.375	4.5	7	7	7.5	8	8.5	2.327
316	11WAQ-104.2	1.571	4.71	7	7	7.57	7.86	8.43	2.367
281	PI-634917	1.333	3.67	7	8	9	9	9	2.418
330	11WAQ-104.88	1.25	4.5	6.75	6.75	8.25	8.75	8.75	2.341
70	CHEN-437	1.5	4.5	6.75	7.75	8.5	8.75	9	2.448
325	11WAQ-102.52	1.286	3.43	6.71	6.71	7.86	8.14	8.14	2.19
357	11WAQ-102.8	0.8	2.6	6.6	7	8.2	8.6	8.6	2.105
320	Brightest-Brilliant-Rainbow	2.25	4	6.5	6.75	7.75	8.5	9	2.357
134	D-12415	1.714	3.86	6.43	6.43	6.71	7.29	7.86	2.152
327	ICBA-Q5	1.143	3.86	6.43	6.71	8.14	8.14	8.14	2.206
307	Ames-13735	1.375	3.13	6	6	6.5	7	7.25	1.954
310	NSL-91567	1	3.17	6	6.33	7.33	7.33	7.67	1.995
78	D-12289	1.125	3.25	6	6.75	8	8.25	8.75	2.121
292	11WAQ-108.42	0.5	4.25	6	7.5	9	9	9	2.27
275	Ames-13761	0.5	3.29	5.86	6.14	7.29	7.57	7.86	1.935
209	D-12208	2	4.14	5.86	6.71	7.29	7.86	8.14	2.234
208	Ames-13760	2	3.57	5.86	7.29	8.14	8.43	8.71	2.283
303	PI-634921	0	3.25	5.75	5.75	6.75	7.5	8	1.817
311	11WAQ-107.3	0.625	3	5.75	6	7.25	7.25	7.75	1.891
110	D-12420	0.75	3	5.75	6.75	8.5	8.5	8.5	2.063
69	CHEN-205	1.25	3.5	5.75	6.5	8	8.25	8.5	2.119
295	Javi	1	3.86	5.57	6.71	8.14	8.71	8.71	2.15
61	LP	NA	2	5.5	6	7.5	8.5	8.5	1.77
114	D-12409	0.875	2.5	5.5	7	7.75	8	8.5	1.974
349	11WAQ-104.60	1	3.75	5.5	6.25	7.25	8.25	8.25	2.04
251	D-12229	0.333	2.67	5.33	6	7	7	8.33	1.783
301	Ames-13745	0	2.33	5.33	6.67	8	8.33	8.67	1.852
318	BO-30	1.333	3.17	5.33	5.67	7.33	8	8	1.963
241	D-12395	1.25	3.5	5.33	6.67	7	7.33	7.33	2.001
227	D-12405	2.5	4	5.33	7.67	7.33	7.33	8.67	2.288
131	D-12258	0.429	2.71	5.29	5.86	7.57	7.57	8.43	1.832
345	PI-634923	0.714	3.29	5.29	6.14	7	8.14	8.14	1.923
285	D-12329	1	3.25	5.25	6.25	7	7.5	8.25	1.937
342	11WAQ-107.65	1	2.75	5.25	6	8	8.75	8.75	1.968
249	BO-40	1.25	3.13	5.25	6.75	7.25	7.25	7.75	1.98
212	CHEN-465	1.75	4.38	5.25	6.75	7.5	8	8.25	2.198
333	Cherry-Vanilla	0.889	3.33	5.22	6.33	7.44	8.11	8.56	1.981
334	D-11889	1.25	3.38	5.13	6	7	7.25	7.75	1.935
87	D-12362	0.143	2.29	5	5.29	5.86	6.71	7.29	1.574
117	CHEN-112	0.143	2.71	5	6.14	7	7.57	8.14	1.764
104	CHEN-404	0.333	2.33	5	6.33	7.33	8	8	1.788
250	PI-614887	0	3.38	5	6	7.25	8.25	8.75	1.845
348	RU-2	1	3	5	5.86	7	7.57	8.14	1.868
324	Oro-de-Valle	0.625	3.25	5	5.5	7.5	8	8.5	1.871
278	Ames-13751	0.5	3.2	5	6.2	7.4	7.8	8.6	1.887
82	D-12123	1.375	3.5	5	5.75	7	7.75	8.25	1.958
133	CHEN-389	0.375	2.13	4.75	5.25	6.25	6.75	6.75	1.573
219	PI-634920	1	2.75	4.75	5.5	6	6.25	6.5	1.687
84	D-11943	0.875	2.25	4.75	5.5	6.75	7.5	8.25	1.728
258	Ames-13749	0	3.25	4.75	6	7	7.25	7.25	1.746
98	CHEN-224	0.625	2.75	4.75	5.5	6.5	7.75	8.75	1.752
115	CHEN-151	0.375	2.13	4.75	6.25	7.75	8.25	8.75	1.788
230	PI-584524	1	3	4.75	7.25	8	8	8	1.996
313	PI-614927	0.857	2.14	4.71	5.29	6.71	7.57	7.86	1.694
239	CHEN-427	0.5	3.57	4.71	6.43	6.43	7	7	1.817
203	CHEN-322	0.714	2.43	4.71	7	7.57	7.86	8.14	1.868
238	CHEN-397	1	2.14	4.71	7	7.57	8.43	8.71	1.9
106	D-12182	0.333	3	4.67	5.67	7.33	7.67	8.33	1.778
199	CHEN-415	0.857	2.29	4.57	5.14	5.43	6.43	7	1.576
242	PI-614915	0.75	3.14	4.57	6.71	6.43	7	7.57	1.82
65	CHEN-423	NA	1	4.5	5.25	6.5	7	7.5	1.437
299	Ames-13727	0	2.75	4.5	5.5	6.25	7.25	7.75	1.619
27	CHEN-358	NA	1.5	4.5	5.75	7.75	8.25	8.5	1.631
112	CHEN-361	0.25	2.75	4.5	5	6.75	7.5	8.5	1.659
317	BO-29	1	2.38	4.5	5	6.5	7	7.5	1.663
354	11WAQ-107.82	0.833	2.83	4.5	5	6	7	8	1.672
81	CHEN-298	1.5	3.5	4.5	5	5.5	6.5	6.5	1.746
44	D-11985	NA	1.43	4.43	4.71	5.57	6.14	6.71	1.354
93	D-12038	0.429	2.71	4.43	5.86	6.14	7.29	7.86	1.678
107	D-12222	0.714	3	4.43	5.29	6.14	7.29	8.14	1.705
132	D-12357	0.833	2	4.33	4.67	5.67	6.67	7.33	1.521
211	D-12036	1.333	2.83	4.33	4.67	5	5.33	6.33	1.566
97	D-12354	1	2.67	4.33	5	7	7.33	8.33	1.725
210	D-12320	2	3	4.33	5.33	5.67	6.33	7	1.772
237	Ames-13755	0.667	3	4.33	7	8	8.33	8.67	1.931
252	PI-665283	0	2	4.25	4.75	5	6	6.25	1.357
236	BO-46-2	0.5	1.5	4.25	5.75	6.5	6.75	7.75	1.548
279	Ames-13723	0	2.38	4.25	5.25	6.5	7	7.75	1.552
362	Moroccan Yellow	0.75	3.25	4.25	5	6.25	6.75	7.25	1.675
111	CHEN-220	0.5	2.5	4.25	5.75	7	7.75	8.5	1.71
77	03-21-072RM	0.4	2.2	4.2	5.4	6.2	6.6	7	1.546
103	D-10005	0.6	2.2	4.2	5	6.6	7	7.4	1.581
94	D-12256	0.2	2.6	4.2	5.4	6.6	7.4	8.6	1.632
18	D-11986	NA	1.6	4.2	6.6	8.2	8.6	9	1.711
207	D-10004	1.333	1.83	4.17	6.33	6.67	7.33	7.33	1.722
294	ICBA-Q3	0	1.86	4.14	5	5.86	6.43	7	1.417
92	CHEN-225	0.429	2.29	4.14	5.29	5.57	5.86	5.86	1.474
95	D-9998	0.429	2.71	4.14	4.71	6.14	6.71	7.29	1.556
215	D-12014	0.75	2.86	4.14	5.29	5.29	5.86	6.43	1.56
356	11WAQ-107.68	0.857	2.14	4.14	4.43	6.43	7.29	7.86	1.571
339	11WAQ-107.84	0.571	2.86	4.14	5	6.71	7.57	8.43	1.676
79	D-12416	0.857	2.57	4.14	6.14	7.57	8.14	8.71	1.816
346	11WAQ-106.49	0.625	3.13	4.13	5.38	6.13	7	7.5	1.669
264	PI-634919	0	1.25	4	4	5.5	6.25	6.5	1.254
49	CHEN-390	NA	2	4	4	4.67	6.33	7	1.296
58	D-9973	NA	1.67	4	4.67	5.67	7	7.67	1.386
39	CHEN-450	NA	1.25	4	5.25	6.5	7.25	7.75	1.433
88	D-11935	0.667	2.67	4	5	5.33	5.67	6	1.492
48	CHEN-413	NA	2	4	5.25	6.75	7	7.25	1.5
11	D-11927	NA	2	4	5.33	7	7	7.67	1.524
276	D-12279	0.333	3.14	4	5	5.57	5.86	6.71	1.529
59	D-12253	NA	1.33	4	5.33	7.67	8	8.67	1.54
136	CICA-127	1.25	2.5	4	4	6	6	7.5	1.544
280	PI-614884	0	3.33	4	5	5.67	6.67	8	1.561
291	BO-11	0.25	2.63	4	5.5	6.25	7.5	7.75	1.603
96	D-12162	0.375	2	4	5.5	7.25	7.5	8.5	1.617
222	D-12135	2	3.25	4	5	5.5	6	7	1.73
335	E-DK-4	1.5	2.5	4	4	7.5	8.5	9	1.746
343	11WAQ-107.67	0.625	2.13	3.88	4.38	5.63	6.5	7.25	1.446
64	D-12160	NA	0.86	3.86	4.43	5.29	5.86	6.71	1.213
297	Ames-13744	0	1.86	3.86	5	6.43	7	7.57	1.449
125	PI-596498	0.286	2.14	3.86	5.29	7	7.86	9	1.603
353	11WAQ-102.5	0.833	2.71	3.86	4.71	6.43	7.29	8.14	1.623
206	Ames-13753	1	2.14	3.86	6.14	6.71	7.29	7.57	1.683
40	D-11918	NA	0.8	3.8	5.6	8	8.4	9	1.524
31	D-10003	NA	0.4	3.8	6.2	8.2	8.6	8.6	1.533
99	D-12359	0.8	2.6	3.8	5	6.6	7	7.4	1.61
202	Ames-13728	1	1.8	3.8	5.8	6.6	7.4	8.2	1.632
188	CHEN-126	1.4	2.6	3.8	5	6.2	7.4	8.6	1.689
234	Ames-13742	0.25	2	3.75	4.5	4.75	5.5	6.25	1.302
129	D-12201	0.5	2	3.75	4.75	6.25	6.75	7.75	1.48
109	D-12361	0.75	2.5	3.75	4.75	5.5	6.25	7	1.492
90	D-12179	0.5	2	3.67	4.33	5	6	6.67	1.347
74	Kancolla	1	2.67	3.67	3.67	5.67	6.33	7	1.471
25	D-12027	NA	1.33	3.67	5.67	7	8.33	9	1.519
176	CHEN-222	0.333	1.5	3.67	5.33	7.33	7.67	8.33	1.534
113	CHEN-344	0.5	2	3.67	5.67	7	7.33	8.33	1.595
270	Ames-13731	0	1.63	3.63	4	5.25	6.25	6.75	1.252
255	BO-52	0	1.25	3.63	4.63	5.75	6.5	6.5	1.284
123	D-12413	0.375	2.13	3.63	4.5	6	6.5	7.5	1.429
159	CHEN-155	1.25	1.88	3.63	5	6.25	6.75	8	1.562
217	D-11980	0.333	2.57	3.57	3.57	3.57	5.29	5.57	1.218
55	D-12183	NA	1.57	3.57	4.71	5.86	6.71	7	1.336
116	CHEN-109	0.857	1.86	3.57	4.43	5	5.57	5.86	1.345
306	Ames-13722	0.429	2.29	3.57	4.43	5.29	6.14	6.43	1.379
121	CHEN-330	0.571	1.86	3.57	4.71	5.57	6.71	7.29	1.417
38	D-11973	NA	1.14	3.57	5.29	6.71	7.57	8.14	1.417
32	D-12205	NA	1.43	3.57	5.29	7.29	7.57	7.57	1.463
60	D-12214	NA	1.43	3.57	5.57	7.57	7.86	8.43	1.517
54	D-12225	NA	0.5	3.5	4.25	5.5	6.75	7	1.183
62	D-12175	NA	0.63	3.5	5	6.5	7.5	8	1.329
309	Nde-09	1.125	2.13	3.5	3.75	5	6.25	7	1.391
352	Vikinga	1	2	3.5	3.5	6	6.5	7	1.405
57	CHEN-406	NA	1.25	3.5	5	6.75	7.5	8.25	1.405
76	CHEN-424	0.625	2	3.5	4.5	5.75	6.75	7.75	1.435
36	CHEN-416	NA	0.78	3.44	4.78	6.11	6.78	7.44	1.275
128	D-12082	0.8	1.4	3.4	4.2	5.4	5.8	6.6	1.305
9	QQ74	0.7	2.5	3.4	5.3	7.1	7.9	8.5	1.643
286	Indian Quinoa	0	2.25	3.38	3.75	4.75	5	5.5	1.192
45	D-12401	NA	1	3.38	4.5	6	6.75	7.5	1.268
231	D-12393	0.5	1.38	3.38	4.88	5.38	6	6.5	1.313
322	RU-5	0.625	1.63	3.38	3.88	5.5	6.75	8	1.341
10	D-12389	NA	0.83	3.33	4	5	6	6.67	1.132
66	D-12350	0.667	1.33	3.33	5	6.5	7.67	8.33	1.468
314	PI-665276	0.571	2.14	3.29	3.29	5.29	5.57	5.86	1.259
226	Ames-13734	0.333	1.57	3.29	4.71	5.57	5.86	6.71	1.305
89	D-12167	0.429	1.71	3.29	5	5.86	6.43	7.29	1.388
358	BO-03	0.857	2.14	3.29	4.14	5.86	7	7.86	1.449
350	Ames-13743	1	2.14	3.29	4.43	5.57	7	7.57	1.465
272	PI-510549	0.25	1	3.25	4.5	5	5.25	5.25	1.155
126	CHEN-256	0.25	1.63	3.25	4.25	5.25	6	7.25	1.266
359	Bouchane-1	0.75	1.88	3.25	4.25	5.75	5.75	6.25	1.345
244	PI-634924	0.5	1.63	3.25	6	6.75	6.75	8	1.512
277	PUC-mix-green	0	1.56	3.22	4.56	5.89	6.11	6.78	1.275
323	BO-31	0.8	2.4	3.2	3.4	6.6	7.4	8.2	1.467
196	Ames-13730	0.5	1.5	3.17	4.33	4.67	6	6.33	1.238
198	D-12341	0.833	1.67	3.17	5.67	5.67	6	6.33	1.423
282	QUF9P39-64	0.25	1.57	3.14	3.86	4.43	5.57	5.86	1.152
293	BO-58	0	1.43	3.14	3.86	5.29	6.14	7	1.188
194	D-12114	1.143	1.71	3.14	5	5.57	7	8.71	1.483
332	11WAQ-108.18	0.556	2.22	3.11	4	5.89	6.56	7.44	1.381
33	CHEN-420	NA	0.67	3	3.33	4.33	5	6	0.974
47	CHEN-161	NA	0.5	3	3	5.5	6	7	1.04
63	D-12120	NA	0.5	3	3.75	5	6.25	6.75	1.067
257	BO-42	0	1.14	3	3.29	4.71	6.14	6.14	1.073
29	D-12345	NA	0.63	3	4	5.5	6.5	6.5	1.123
7	Q1	NA	0.67	3	4.33	5	6.33	7	1.127
67	D-9985	0	1.2	3	3.8	5	6.2	6.6	1.133
246	Real	0.667	1.33	3	4.33	4.33	4.33	5.67	1.148
124	D-11893	0.286	1.57	3	4.14	4.71	5.29	6.14	1.172
20	PI-510533	NA	0.57	3	4.43	5.57	6.71	7.86	1.177
182	Ames-13758	0.333	1	3	4	5.33	6.33	7.33	1.196
265	PUC-mix-red	0	2	3	3.75	5.25	5.75	6.25	1.198
168	CHEN-430	0.333	1.33	3	4.33	5	5.67	7	1.206
28	D-12181	NA	1.14	3	4.14	5.57	6.71	7.57	1.209
229	Salcedo-Inia	0.75	2.57	3	3.86	4.14	4.43	4.43	1.219
101	CHEN-350	0.571	1.86	3	3.86	5	5.57	6.14	1.236
102	D-12122	0.429	1.57	3	3.86	5.57	5.86	6.71	1.238
185	D-9994	0.25	1.25	3	4.5	6	6	7	1.258
340	PI-614889	0.2	1.8	3	4.2	5	6.6	7.8	1.27
177	D-9992	0.571	1.71	3	4.43	5.29	5.86	6.71	1.29
351	Bouchane-4	0.714	1.43	3	4.43	5.57	6.14	6.71	1.302
338	11WAQ-106.85	0.625	1.5	3	3.88	5.75	7	8	1.319
233	PI-510551	1	1	3	5	5	6.33	7.67	1.323
120	CHEN-197	0.333	1.67	3	3.67	7	7	7.67	1.344
119	PI-478418	0.5	2	3	4.33	5.33	6.67	7.67	1.347
19	PI-510532	NA	1	3	5	7	7.5	8.5	1.357
24	CHEN-383	NA	0.86	3	5.29	7.29	7.86	7.86	1.376
91	Ames-13732	0.375	1.88	3	4.25	6.5	7.25	7.75	1.391
73	Pasankalla	0.5	1.5	3	5	6.67	7	7.33	1.41
72	CHEN-391	0.714	1.86	3	4.71	6.71	7.29	8.43	1.478
305	Ames-13721	0.625	1.63	2.88	3	5	5.75	6.25	1.163
289	CHEN-7	0	2.13	2.88	4.25	4.75	5.5	6.5	1.204
213	CHEN-174	1	2	2.88	4	4.75	4.75	5.5	1.248
355	Bouchane-3	0.75	1.88	2.88	3.75	6.25	7.5	8.25	1.395
130	CHEN-218	0.571	1.43	2.86	3.57	4.71	5	5.57	1.125
283	BO-55	0.333	1	2.86	4.14	4.43	6.14	6.71	1.135
83	CHEN-429	0.833	1.83	2.83	4	5	5	5.33	1.228
336	NL-6	1	1.75	2.75	3	4.5	5.25	5.5	1.155
225	PI-614882	0.75	1.5	2.75	4.25	5	5.75	6.75	1.242
85	D-11953	0.5	1.75	2.75	4.5	5.25	5.75	6.25	1.258
214	PI-510543	1.667	1.5	2.75	5	5	5	6	1.356
180	CHEN-71	0.429	1.29	2.71	3.29	3.57	4.14	5.29	0.98
341	PI-634918	0.571	1.29	2.71	3	5.57	6.71	7.29	1.186
34	CHEN-349	NA	1	2.71	4.14	5.57	7	8.43	1.195
224	D-12346	1	1.67	2.67	2.67	2.67	3	3.67	0.931
13	D-12081	NA	0.67	2.67	3.67	5	6.33	7.33	1.063
245	BO-17	0.5	1.11	2.67	4.89	5.33	5.89	7	1.235
262	CHEN-66	0	1.38	2.63	3.5	4	6	6.25	1.042
137	D-12243	0.625	1.63	2.63	5	6.5	7.25	7.75	1.413
328	Regalona	0.4	1.2	2.6	3.4	5	5.4	6.6	1.095
30	D-12021	NA	1	2.6	4.6	5.8	6.2	6.6	1.171
273	Ames-13738	0	1.2	2.6	4.2	6.6	7.8	8.2	1.279
175	CHEN-226	1.286	1.71	2.57	3	4.14	5	5.57	1.145
143	D-12268	0.571	1.14	2.57	4.43	5.57	5.86	7.29	1.224
51	CHEN-384	NA	1	2.5	3	3.5	5	5	0.889
260	BO-63	0	1.13	2.5	3.25	3.75	4.5	5.75	0.925
271	BO-13	0	1.13	2.5	3.75	5.25	6	6	1.079
157	CHEN-342	0.5	1.5	2.5	3.75	5	6	6.75	1.171
191	Ames-13750	0.75	1.63	2.5	4.5	5	6	6.5	1.254
138	D-12411	0.333	1	2.5	5	7	7	7	1.315
274	D-12040	0	1	2.43	2.71	3.57	4.43	4.71	0.846
205	CHEN-354	0.571	1.29	2.43	3.29	3.29	4.14	4.71	0.95
141	PI-510537	0.857	1.43	2.43	2.71	3.86	4.71	5.86	1.023
147	D-12387	0.143	1	2.43	3.86	5.29	6.14	6.71	1.102
166	CHEN-159	0.429	1.29	2.43	4.14	5.29	5.86	6.14	1.161
247	CHEN-160	1.333	1.6	2.4	3.8	3.8	4.2	5	1.126
22	CHEN-339	NA	0.5	2.38	3.5	4.75	5.5	6.5	0.962
243	Ames-13737	0.5	0.63	2.38	4.25	4.75	6	6.5	1.093
308	Baer-II	0.5	1.63	2.38	2.5	5.75	6.5	6.75	1.145
187	CHEN-221	0	0.67	2.33	3.33	4.33	5.67	6.67	0.952
80	D-12087	0.167	1	2.33	3.67	5	5.67	6.67	1.056
56	D-9977	NA	1.33	2.33	3.67	5	5.67	6.33	1.063
149	CHEN-411	0.5	1.5	2.33	3.67	5.33	5.67	7.33	1.167
171	CHEN-91	0.571	1.43	2.29	3	3.86	5	5.86	1.007
183	CHEN-147	0.286	1.14	2.29	3.86	5.86	6.43	7.29	1.166
15	PI-674266	NA	0.86	2.29	4.43	5.86	6.71	8.43	1.17
174	CHEN-192	0.714	1.29	2.29	3.71	5.43	6.43	7.29	1.197
172	CHEN-199	0.125	0.88	2.25	3.25	5	5.5	6	0.99
52	D-12363	NA	0.38	2.25	4	5.75	6.75	7.5	1.075
53	D-11936	NA	1.2	2.2	3.8	5.8	6.2	7.4	1.121
23	CHEN-212	NA	1.17	2.17	2.67	2.67	4	4.33	0.775
14	D-12079	NA	0.83	2.17	2.5	3.5	4.33	5.67	0.804
296	NSL-86628	0	0.67	2.17	3.67	5	5.67	7	0.997
160	D-12184	0.333	0.67	2.17	5	6.67	7	7.67	1.251
35	D-11965	NA	0.71	2.14	3.29	4.14	5.29	5.86	0.905
150	D-12176	0.429	1.29	2.14	3	3.86	4.71	5.29	0.948
71	PI-587173	0.571	1.57	2.14	3	3.29	4.43	5	0.95
248	BO-16	0.5	0.88	2.13	3.5	4.75	5.5	5.75	1.022
344	KASLAEA	0	1	2	2	3	3	5	0.698
153	D-11960	0.667	0.67	2	2.5	2.83	3.33	4.67	0.77
184	D-12397	0.286	1	2	2.71	3.29	4.14	5	0.825
268	D-12282	0	0.75	2	3	4	5	5.25	0.853
161	PI-614881	0.143	0.86	2	2.86	3.71	4.71	6.14	0.862
41	D-12177	NA	0.75	2	3	4.5	5.25	5.5	0.889
319	BO-60	0.429	1.14	2	2	3.86	5.29	6.43	0.896
256	PI-614888	0	1	2	3.38	4.5	5	5.25	0.925
284	CHEN-5	0	0.86	2	3.29	4.14	6.14	6.71	0.948
43	CHEN-470	NA	0.75	2	3	5	6.5	7.5	0.984
158	D-12166	0.143	0.86	2	3.86	5	5.29	5.86	1
167	G-205	0.429	0.86	2	3.57	4.71	5.57	6.71	1.023
195	CHEN-128	0.429	1.14	2	3.86	4.71	5.29	7	1.063
135	PI-614914	1	1	2	3.5	4.5	6	6	1.087
165	BO-51	0.143	0.86	2	4.71	7	7	7.57	1.231
173	D-12196	0.25	0.63	1.88	3.25	4.25	5	6.25	0.903
21	D-12353	NA	0.5	1.88	3.25	5	6.75	7.25	0.97
17	CHEN-425	NA	0.43	1.86	2.43	3.86	4.71	5.57	0.764
201	PI-478408	0.714	1.57	1.86	2.14	2.43	4.14	4.71	0.834
197	D-12211	0.571	1	1.86	5	5.14	5.86	6.71	1.161
186	654	1.143	1.71	1.86	3.57	4.71	5.57	7	1.177
363	TITICACA	0.4	1.2	1.8	2.4	3.2	4.6	5.8	0.844
192	CHEN-90	0.5	1.25	1.75	2.5	2.75	3.25	3.25	0.758
189	CHEN-219	0.25	0.5	1.75	2.5	3.5	5	6	0.794
139	PI-478414	0.125	0.75	1.75	3.25	5	5.5	5.75	0.935
269	PI-614885	0	0.43	1.71	3	4.43	5.86	6.71	0.871
326	BO-32	0.571	1.14	1.71	1.71	4.29	5.29	5.86	0.882
46	CHEN-65	NA	0.33	1.67	1.67	1.67	1.67	1.67	0.429
8	EQ28	NA	0.33	1.67	3.67	5	5	5.67	0.884
218	D-12424	0.25	1	1.67	3.5	4.17	5	5.33	0.919
105	CHEN-412	0.333	1.33	1.67	3.33	4	4.67	5	0.926
122	PI-510545	0.167	1	1.67	3.33	4.33	5.33	6.33	0.934
68	PI-614934	0.333	1	1.67	3.67	5	5.67	7	1.026
12	CHEN-297	NA	0.33	1.67	4.33	6.33	6.33	7.67	1.063
261	Ames-13729	0	1	1.63	2.25	3.13	4.25	4.25	0.718
86	D-12251	0.125	0.75	1.63	2.63	3.38	4.63	5	0.768
42	Ames-13748	NA	1.2	1.6	3.4	4.6	5	5.4	0.921
267	D-12431	0	0.86	1.57	2.43	2.71	3	3	0.633
127	D-12060	0.25	0.88	1.5	2.75	3.5	4.25	5.25	0.79
329	11WAQ-107.7	0	0.75	1.5	3	4.5	4.5	5	0.817
154	D-12037	0.167	0.67	1.5	3.33	4.33	4.67	5	0.847
290	NSL-92331	0	0.57	1.43	2.43	3	3.29	3.57	0.626
347	EMBRAPA-Brazil	0.8	1.2	1.4	1.4	5.4	6.6	7	0.981
193	CHEN-398	0.375	0.75	1.38	3	3.5	4.25	4.75	0.79
254	D-12220	0	0.67	1.33	2.33	3	4.33	5	0.677
288	CHEN-64	0	0.83	1.33	2.67	3.33	4.33	4.67	0.725
152	CHEN-376	0.667	0.67	1.33	2.33	3.67	5.67	7	0.857
302	CHEN-33	0	0.14	1.29	3	4.14	4.71	5.29	0.737
337	PUNO	0.5	1	1.25	1.5	4.5	5	6	0.813
151	CHEN-144	0.429	0.57	1.14	3.86	5.86	5.86	6.71	1.009
361	Bouchane-2	0.375	0.75	1.13	1.38	3.75	4.25	5.5	0.69
146	Kamiri	0.125	0.5	1.13	3	4.5	5.5	6.25	0.829
75	PI-665272	0.125	0.75	1.13	3	4.25	5.25	6.75	0.841
142	D-12020	0.125	0.25	1	1.5	1.5	2.25	3	0.403
163	CHEN-401	0	0.4	1	1.6	1.6	3	4.6	0.463
190	CHEN-471	0.167	0.5	1	1.5	1.83	3.67	4.33	0.513
223	PI-614880	0.25	0.38	1	2.25	3	4	4.5	0.627
156	CHEN-302	0.167	0.33	1	2.33	3.67	4.67	5.33	0.685
298	NSL-86649	0	0.13	1	3	3.75	4.75	5	0.69
16	CHEN-89	NA	0.29	1	3	4.14	5	5.86	0.746
155	CHEN-382	0.5	0.5	1	2.67	3.67	5	6	0.78
300	Redhead	0.2	0.6	0.9	1.7	2.4	3.4	4.1	0.534
50	CHEN-69	NA	0.43	0.86	2.71	3.86	5	6.14	0.721
144	CHEN-319	0	0.17	0.83	1.83	2.67	3	3.67	0.479
169	CHEN-417	0.4	0.8	0.8	1.4	2.2	3	3.8	0.533
162	CHEN-400	0.4	0.8	0.8	2.6	3	3.4	3.8	0.66
179	PI-510540	0.125	0.5	0.75	1.38	1.75	2.5	3.25	0.423
140	CHEN-140	0	0.25	0.75	1.88	3.13	3.5	4.5	0.534
181	CHEN-162	0.167	0.33	0.67	0.83	0.83	1.67	2.33	0.286
148	CHEN-182	0.4	0.6	0.6	2.6	3.8	3.8	4.2	0.683
287	PI-614883	0	0.14	0.57	1.43	1.71	2.14	3.29	0.351
164	CHEN-299	0.125	0.38	0.38	1.25	1.5	2.5	2.5	0.349
221	CHEN-291	0	0	0.2	0.8	1.2	1.2	1.8	0.19
37	CHEN-142	NA	0	0	0.67	1.33	2.33	3.67	0.238
