# Supplementary material for: Preharvest Sprouting in Quinoa: A New Screening Method Adapted to Panicles and GWAS Components
Source: Plants (Basel). 2024 May 8;13(10):1297. doi: 10.3390/plants13101297 (PMC11124833; doi:10.3390/plants13101297)
Supplement: Supplementary file 1 [file plants-13-01297-s001.zip › Table S2_Slope Values.xlsx]

## Sheet: Sheet1
Supplementary Table S2. Slope values resulting from fitting a linear model for mean PHS scores (y axis) over 7 days of misting (x axis). Values are sorted in ascending order to display decreasing PHS tolerance.
PHS ID	Slope Value
7	1.08893
8	0.938525
9	1.32207
10	1.02391
11	1.16803
12	1.24727
13	1.12842
14	0.804645
15	1.28103
16	0.943794
17	0.86007
18	1.44754
19	1.35041
20	1.2178
21	1.17316
22	1.00922
23	0.619536
24	1.33255
25	1.4153
27	1.36066
28	1.16042
29	1.07531
30	1.06803
31	1.48361
32	1.24473
33	0.894809
34	1.26991
35	0.911593
36	1.18169
37	0.520492
38	1.29274
39	1.21414
40	1.47705
41	0.889344
42	0.855738
43	1.16291
44	1
45	1.17008
46	0.255464
47	1.09221
48	1.12193
49	0.984973
50	0.954918
51	0.770492
52	1.2208
53	1.13607
54	1.13115
55	1.08372
56	0.969945
57	1.29406
58	1.13934
59	1.37705
60	1.35012
61	1.31762
62	1.29662
63	1.07172
64	1.01639
65	1.17725
66	1.30328
67	1.01803
68	1.06746
69	1.29464
70	1.33631
71	0.717687
72	1.28741
73	1.20635
74	1.00794
75	1.01488
76	1.15625
77	1.10952
78	1.33185
79	1.36224
80	1.04167
81	0.916667
82	1.20089
83	0.819444
84	1.25149
85	0.979167
86	0.790179
87	1.12925
88	0.904762
89	1.13265
90	0.998016
91	1.23512
92	0.942177
93	1.20238
94	1.30238
95	1.11054
96	1.3378
97	1.23413
98	1.29613
99	1.14286
101	0.931973
102	1.03571
103	1.16429
104	1.31746
105	0.789682
106	1.29762
107	1.19218
108	1.36607
109	1.02976
110	1.37798
111	1.31845
112	1.28869
113	1.30357
114	1.3378
115	1.41667
116	0.891157
117	1.28741
119	1.14087
120	1.23413
121	1.11905
122	0.974206
123	1.13839
124	0.935374
125	1.39116
126	1.0878
127	0.784226
128	1
129	1.18155
130	0.853742
131	1.30782
132	1.09325
133	1.09524
134	1.08844
135	0.940476
136	1.03274
137	1.24256
138	1.22421
139	0.96875
140	0.699405
141	0.807823
142	0.427083
143	1.10204
144	0.585318
146	1.00595
147	1.08673
148	0.690476
149	1.07143
150	0.797619
151	1.10374
152	1
153	0.630952
154	0.837302
155	0.900794
156	0.847222
157	1.02976
158	0.964286
159	1.16667
160	1.28373
161	0.896258
162	0.595238
163	0.611905
164	0.400298
165	1.29082
166	0.998299
167	1.02211
168	1.04762
169	0.528571
171	0.846939
172	0.979167
173	0.949405
174	1.11224
175	0.777211
176	1.35913
177	1.01871
179	0.464286
180	0.75
181	0.303571
182	1.13492
183	1.15986
184	0.736395
185	1.1131
186	0.97449
187	1.03571
188	1.21667
189	0.89881
190	0.623016
191	0.998512
192	0.497024
193	0.744048
194	1.23469
195	1.02211
196	0.982143
197	1.05952
198	1.00794
199	1.03401
201	0.630952
202	1.25952
203	1.31463
205	0.687075
206	1.19558
207	1.16667
208	1.26639
209	1.11885
210	0.961749
211	0.824454
212	1.14703
213	0.782787
214	0.885246
215	0.880562
217	0.734192
218	0.844945
219	0.92623
221	0.273771
222	0.929303
223	0.714652
224	0.459016
225	0.995902
226	1.00293
227	1.15984
229	0.612412
230	1.22848
231	0.994877
233	1.12302
234	0.877049
236	1.16598
237	1.31831
238	1.3507
239	0.992389
241	1.05123
242	1.07143
243	1.03637
244	1.21568
245	1.0633
246	0.813492
247	0.704918
248	0.927766
249	1.11424
250	1.25564
251	1.16257
252	0.904713
254	0.756831
255	1.0374
256	0.839652
257	0.964871
258	1.06352
260	0.809939
261	0.66291
262	0.940061
264	1.00205
265	0.92418
267	0.469555
268	0.835041
269	1.05796
270	1.00564
271	0.975922
272	0.845287
273	1.32459
274	0.712529
275	1.11885
276	0.90281
277	1.03643
278	1.22951
279	1.13268
280	1.06148
281	1.32514
282	0.870609
283	1.02166
284	1.03747
285	1.15779
286	0.771516
287	0.468384
288	0.730191
289	0.913422
290	0.566745
291	1.14908
292	1.3166
293	1.0445
294	1.03806
295	1.27342
296	1.06967
297	1.15047
298	0.846824
299	1.11475
300	0.606619
301	1.32787
302	0.875293
303	1.1127
304	1.20982
305	0.947917
306	0.993197
307	1.05952
308	1.06845
309	0.994048
310	1.16865
311	1.19494
312	1.31293
313	1.22449
314	0.897959
315	1.32589
316	1.17857
317	1.13542
318	1.21627
319	0.921769
320	1.25893
322	1.1756
323	1.22857
324	1.30506
325	1.2449
326	0.880952
327	1.2517
328	0.853175
329	0.810451
330	1.30952
332	1.11905
333	1.30291
334	1.14286
335	0.797619
336	0.8125
337	0.65873
338	1.20833
339	1.12649
340	1.15952
341	1.12925
342	1.3869
343	1.08482
344	0.452381
345	1.26361
346	1.12649
347	0.727679
348	1.22279
349	1.25298
350	0.999488
351	1.04762
352	0.668367
353	1.17272
354	1.01361
355	1.25595
356	1.06845
357	1.38571
358	1.02827
359	0.96875
361	0.799107
362	1.07738
363	0.632653
