# Supplementary material for: Preharvest Sprouting in Quinoa: A New Screening Method Adapted to Panicles and GWAS Components
Source: Plants (Basel). 2024 May 8;13(10):1297. doi: 10.3390/plants13101297 (PMC11124833; doi:10.3390/plants13101297)
Supplement: Supplementary file 1 [file plants-13-01297-s001.zip › Table S3_Passport.xlsx]

## Sheet: Sheet1
Supplementary Table S1. Passport information for the quinoa accessions studied
PHS ID	AccessionName	SeedSource	N of biological reps	collection	OtherName	PI	AMES	CHEN	D	BYU	Other	Supplier	Supplier.Web.Link	SupplyDate	Supplier.Notes	Country_of_Origin	Collection.Site	COO...Site...Desc	Local	Estimated...Lat	Estimated...Long	Estimated...Alt	LATITUDE	LONGITUDE	ELEVATION	lat_com	long_comb	alt_com	Notes	Species.Notes	Distrubution.Notes
7	Q1	INIAP_EC	4	INIAP								INIAP				Ecuador	Santa Catalina, Pichincha
8	EQ28	INIAP_EC	4	INIAP								INIAP				Ecuador	Santa Catalina, Pichincha
9	QQ74	2018 MV QVT P306 CH	34	VT	PI 614886	PI 614886						USDA	https://npgsweb.ars-grin.gov/gringlobal/accessiondetail.aspx?id=1128514	pre-2016	The stems have pink bases, further up they are orange with green stripes. The petioles and flowers are orange. As observed by David Brenner in a green house planting, 1996, Ames, Iowa.	Chile	Maule	Chile Maule		-35.4333	-71.6667		-35.4333	-71.6667		-35.4333	-71.6667		seed sourced from WSU quinoa breeding program maintenance stock		No known restrictions
10	D-12389	19KA-357	6	WCC					D-12389			IPK	https://gbis.ipk-gatersleben.de/gbis2i/faces/pages/detail.jsf?akzessionId=261121	pre-2016		Peru	Conderquira (Cusco)	Peru Conderquira (Cusco)	PeruConderquira (Cusco)											From IPK database	No known restrictions
11	D-11927	QP-289	6	WCC					D-11927			IPK	https://gbis.ipk-gatersleben.de/gbis2i/faces/pages/detail.jsf?akzessionId=261960	pre-2016		Peru	Paruro (Yaurisque)	Peru Paruro (Yaurisque)	PeruParuro (Yaurisque)	-13.6706	-71.9243	3312.71	-13.6706	-71.9243	3312.71	-13.6706	-71.9243	3312.71	Not listed in Database - Inferred from Collection site & Google Maps	From IPK database	No known restrictions
12	CHEN-297	QP-236	3	WCC	D-9786			CHEN-297	D-9786			IPK	https://gbis.ipk-gatersleben.de/gbis2i/faces/pages/detail.jsf?akzessionId=229080	pre-2016		Peru	Ayacucho (Ayacucho)	Peru Ayacucho (Ayacucho)	PeruAyacucho (Ayacucho)	-13.1607	-74.247	3168	-13.1607	-13.1584	3168	-13.1607	-13.1584	3168	Not listed in Database - Inferred from Collection site & Google Maps	From IPK database	No known restrictions
13	D-12081	QP-318	6	WCC					D-12081			IPK	https://gbis.ipk-gatersleben.de/gbis2i/faces/pages/detail.jsf?akzessionId=260250	pre-2016		Peru	Paruro (Huaniquete)	Peru Paruro (Huaniquete)	PeruParuro (Huaniquete)	-13.6949	-72.0349	3678.46	-13.6949	-72.0349	3678.46	-13.6949	-72.0349	3678.46	Not listed in Database - Inferred from Collection site & Google Maps	From IPK database	No known restrictions
14	D-12079	QP-115	7	WCC					D-12079			IPK	https://gbis.ipk-gatersleben.de/gbis2i/faces/pages/detail.jsf?akzessionId=225596	pre-2016		Peru	Anta (Chamancaya)	Peru Anta (Chamancaya)	PeruAnta (Chamancaya)	-9.35806	-77.6075	2875.23	-9.35806	-9.35791	2875.23	-9.35806	-9.35791	2875.23	Not listed in Database - Inferred from Collection site & Google Maps	From IPK database	No known restrictions
15	PI-674266	QP-226	7	WCC	Ames-13228	PI-674266	Ames-13228					USDA	https://npgsweb.ars-grin.gov/gringlobal/accessiondetail.aspx?id=1062824	pre-2016		Ecuador	Otavalo	Ecuador Otavalo	Otavalo.				-0.21666	-78.25	4267	-0.21666	-78.25	4267			No known restrictions
16	CHEN-89	QP-208	7	WCC	D-5078			CHEN-89	D-5078			IPK	https://gbis.ipk-gatersleben.de/gbis2i/faces/pages/detail.jsf?akzessionId=82629	pre-2016		Peru	Anden um Cajamarca	Peru Anden um Cajamarca	PeruAnden um Cajamarca											From IPK database	No known restrictions
17	CHEN-425	QP-330	7	WCC	D-9913			CHEN-425	D-9913			IPK	https://gbis.ipk-gatersleben.de/gbis2i/faces/pages/detail.jsf?akzessionId=242261	pre-2016		Peru		Peru												From IPK database	No known restrictions
18	D-11986	QP-247	5	WCC					D-11986			IPK	https://gbis.ipk-gatersleben.de/gbis2i/faces/pages/detail.jsf?akzessionId=231695	pre-2016		Peru	Paruro (Huaniquete)	Peru Paruro (Huaniquete)	PeruParuro (Huaniquete)	-13.6949	-72.0349	3678.46	-13.6949	-72.0349	3678.46	-13.6949	-72.0349	3678.46	Not listed in Database - Inferred from Collection site & Google Maps	From IPK database	No known restrictions
19	PI-510532	QP-260	5	WCC	Quinoa de Quiaca	PI-510532					Quinoa de Quiaca.	USDA	https://npgsweb.ars-grin.gov/gringlobal/accessiondetail.aspx?id=1405468	pre-2016		Peru		Peru	Quiaca District; Sandia Province; Puno Department.				-14.4167	-69.3333	3000	-14.4167	-69.3333	3000	Variety tolerant of area's 1700mm rainfall. Bitter type.	From USDA database	No known restrictions
20	PI-510533	QP-144	8	WCC	K'ello Quinoa	PI-510533					K'ello Quinoa (Quechua).	USDA	https://npgsweb.ars-grin.gov/gringlobal/accessiondetail.aspx?id=1405469	pre-2016		Peru		Peru	Phoquera Chico Sector; Quiaca District; Sandia Province; Puno Department Latitude -14 deg				-14.5	-69.3333	3650	-14.5	-69.3333	3650	Bitter type. Plants tolerant of high rainfall; dampness; cold climate with heavy cloud cover.	From USDA database	No known restrictions
21	D-12353	QP-227	8	WCC					D-12353			IPK	https://gbis.ipk-gatersleben.de/gbis2i/faces/pages/detail.jsf?akzessionId=258960	pre-2016		Peru		Peru												From IPK database	No known restrictions
22	CHEN-339	QP-282	8	WCC	D-9830			CHEN-339	D-9830			IPK	https://gbis.ipk-gatersleben.de/gbis2i/faces/pages/detail.jsf?akzessionId=251401	pre-2016		Peru		Peru												From IPK database	No known restrictions
23	CHEN-212	QP-295	7	WCC	D-9426			CHEN-212	D-9426			IPK	https://gbis.ipk-gatersleben.de/gbis2i/faces/pages/detail.jsf?akzessionId=253352	pre-2016		Peru	Canchis (Marg qchabamba)	Peru Canchis (Marg qchabamba)	PeruCanchis (Marg qchabamba)											From IPK database	No known restrictions
24	CHEN-383	QP-286	8	WCC	D-9871			CHEN-383	D-9871			IPK	https://gbis.ipk-gatersleben.de/gbis2i/faces/pages/detail.jsf?akzessionId=251381	pre-2016		Peru	Callejon de Huaylas	Peru Callejon de Huaylas	PeruCallejon de Huaylas	-9.32111	-77.8062	4396.21	-9.32111	-9.34524	4396.21	-9.32111	-9.34524	4396.21	Not listed in Database - Inferred from Collection site & Google Maps	From IPK database	No known restrictions
25	D-12027	QP-287	6	WCC					D-12027			IPK	https://gbis.ipk-gatersleben.de/gbis2i/faces/pages/detail.jsf?akzessionId=259356	pre-2016		Peru	Checacupe (Alcobamba)	Peru Checacupe (Alcobamba)	PeruChecacupe (Alcobamba)	-14.0253	-71.4567	3427.41	-14.0253	-14.0247	3427.41	-14.0253	-14.0247	3427.41	Not listed in Database - Inferred from Collection site & Google Maps	From IPK database	No known restrictions
27	CHEN-358	QP-296	8	WCC	D-9849			CHEN-358	D-9849			IPK	https://gbis.ipk-gatersleben.de/gbis2i/faces/pages/detail.jsf?akzessionId=234397	pre-2016		Peru	Acomayo (Marcacongo)	Peru Acomayo (Marcacongo)	PeruAcomayo (Marcacongo)	-13.9776	-71.5663	3727.84	-13.9776	-71.5663	3727.84	-13.9776	-71.5663	3727.84	Not listed in Database - Inferred from Collection site & Google Maps	From IPK database	No known restrictions
28	D-12181	QP-202	6	WCC					D-12181			IPK	https://gbis.ipk-gatersleben.de/gbis2i/faces/pages/detail.jsf?akzessionId=259421	pre-2016		Bolivia	Patacamaya (La Paz)	Bolivia Patacamaya (La Paz)	Bolivia Patacamaya (La Paz)	-17.2436	-67.9317	3803.37	-17.2436	-67.9317	3803.37	-17.2436	-67.9317	3803.37	Not listed in Database - Inferred from Collection site & Google Maps	From IPK database	No known restrictions
29	D-12345	QP-024	8	WCC					D-12345			IPK	https://gbis.ipk-gatersleben.de/gbis2i/faces/pages/detail.jsf?akzessionId=255238	pre-2016		Peru		Peru												From IPK database	No known restrictions
30	D-12021	QP-311	5	WCC					D-12021			IPK	https://gbis.ipk-gatersleben.de/gbis2i/faces/pages/detail.jsf?akzessionId=231679	pre-2016		Peru	Yanaoca (Tungasuca)	Peru Yanaoca (Tungasuca)	PeruYanaoca (Tungasuca)											From IPK database	No known restrictions
31	D-10003	QP-259	5	WCC	CHEN-514			CHEN-514	D-10003			IPK	https://gbis.ipk-gatersleben.de/gbis2i/faces/pages/detail.jsf?akzessionId=229090	pre-2016		Peru		Peru											Old Database entry		No known restrictions
32	D-12205	QP-020	5	WCC					D-12205			IPK	https://gbis.ipk-gatersleben.de/gbis2i/faces/pages/detail.jsf?akzessionId=239879	pre-2016		Peru	Canas - Cusco - Langui	Peru Canas - Cusco - Langui	PeruCanas - Cusco - Langui	-14.4339	-71.2753	3955.91	-14.4339	-71.2753	3955.91	-14.4339	-71.2753	3955.91	Not listed in Database - Inferred from Collection site & Google Maps	From IPK database	No known restrictions
33	CHEN-420	QP-015	6	WCC	D-9908			CHEN-420	D-9908			IPK	https://gbis.ipk-gatersleben.de/gbis2i/faces/pages/detail.jsf?akzessionId=242595	pre-2016		Peru		Peru												From IPK database	No known restrictions
34	CHEN-349	QP-014	7	WCC	D-9840			CHEN-349	D-9840			IPK	https://gbis.ipk-gatersleben.de/gbis2i/faces/pages/detail.jsf?akzessionId=233940	pre-2016		Peru		Peru												From IPK database	No known restrictions
35	D-11965	QP-167	8	WCC					D-11965			IPK	https://gbis.ipk-gatersleben.de/gbis2i/faces/pages/detail.jsf?akzessionId=231694	pre-2016		Peru	Paruro (Huaniquete)	Peru Paruro (Huaniquete)	PeruParuro (Huaniquete)	-13.6949	-72.0349	3678.46	-13.6949	-72.0349	3678.46	-13.6949	-72.0349	3678.46	Not listed in Database - Inferred from Collection site & Google Maps	From IPK database	No known restrictions
36	CHEN-416	QP-219	10	WCC	D-9904			CHEN-416	D-9904			IPK	https://gbis.ipk-gatersleben.de/gbis2i/faces/pages/detail.jsf?akzessionId=251385	pre-2016		Peru		Peru												From IPK database	No known restrictions
37	CHEN-142	QP-316	4	WCC
38	D-11973	QP-251	7	WCC					D-11973
39	CHEN-450	QP-211	8	WCC	D-9937			CHEN-450	D-9937			IPK	https://gbis.ipk-gatersleben.de/gbis2i/faces/pages/detail.jsf?akzessionId=242599	pre-2016		Peru	Encanada (Cajamarca)	Peru Encanada (Cajamarca)	PeruEncanada (Cajamarca)	-7.08626	-78.3445	3108.85	-7.08626	-78.3445	3108.85	-7.08626	-78.3445	3108.85	Not listed in Database - Inferred from Collection site & Google Maps	From IPK database	No known restrictions
40	D-11918	QP-299	10	WCC					D-11918			IPK	https://gbis.ipk-gatersleben.de/gbis2i/faces/pages/detail.jsf?akzessionId=239876	pre-2016		Peru	Batalla (Pomata)	Peru Batalla (Pomata)	PeruBatalla (Pomata)	-16.269	-69.2953	3847.3	-16.269	-69.2953	3847.3	-16.269	-69.2953	3847.3	Not listed in Database - Inferred from Collection site & Google Maps	From IPK database	No known restrictions
41	D-12177	QP-240	10	WCC					D-12177			IPK	https://gbis.ipk-gatersleben.de/gbis2i/faces/pages/detail.jsf?akzessionId=239925	pre-2016		Peru	Anta (Ayllymayo)	Peru Anta (Ayllymayo)	PeruAnta (Ayllymayo)											From IPK database	No known restrictions
42	Ames-13748	QP-124	7	WCC	COPACABANA		Ames-13748				COPACABANA	USDA	https://npgsweb.ars-grin.gov/gringlobal/accessiondetail.aspx?id=1064672	pre-2016		USA	New Mexico	USA New Mexico													No known restrictions
43	CHEN-470	QP-033	5	WCC	D-9958			CHEN-470	D-9958			IPK	https://gbis.ipk-gatersleben.de/gbis2i/faces/pages/detail.jsf?akzessionId=223560	pre-2016		Peru	Acomayo (Acopia)	Peru Acomayo (Acopia)	PeruAcomayo (Acopia)	-14.064	-71.498	3731.59	-14.064	-14.0655	3731.59	-14.064	-14.0655	3731.59	Not listed in Database - Inferred from Collection site & Google Maps	From IPK database	No known restrictions
44	D-11985	QP-228	7	WCC					D-11985			IPK	https://gbis.ipk-gatersleben.de/gbis2i/faces/pages/detail.jsf?akzessionId=225601	pre-2016		Peru	Quispicanchi (Cusipata)	Peru Quispicanchi (Cusipata)	PeruQuispicanchi (Cusipata)	-13.914	-71.5016	3299.9	-13.914	-71.5016	3299.9	-13.914	-71.5016	3299.9	Not listed in Database - Inferred from Collection site & Google Maps	From IPK database	No known restrictions
45	D-12401	QP-072	8	WCC
46	CHEN-65	QP-106	4	WCC	D-1747			CHEN-65	D-1747			IPK	https://gbis.ipk-gatersleben.de/gbis2i/faces/pages/detail.jsf?akzessionId=49342	pre-2016		Peru		Peru												From IPK database	No known restrictions
47	CHEN-161	QP-309	5	WCC	D-9387			CHEN-161	D-9387			IPK	https://gbis.ipk-gatersleben.de/gbis2i/faces/pages/detail.jsf?akzessionId=261047	pre-2016		Bolivia	Alto La Paz (La Paz)	Bolivia Alto La Paz (La Paz)	Bolivia Alto La Paz (La Paz)	-16.5487	-68.2856	3907.01	-16.5487	-68.2856	3907.01	-16.5487	-68.2856	3907.01	Not listed in Database - Inferred from Collection site & Google Maps	From IPK database	No known restrictions
48	CHEN-413	QP-273	8	WCC	D-9901			CHEN-413	D-9901			IPK	https://gbis.ipk-gatersleben.de/gbis2i/faces/pages/detail.jsf?akzessionId=248826	pre-2016		Peru	Checacupe (Alcobamba)	Peru Checacupe (Alcobamba)	PeruChecacupe (Alcobamba)	-14.0253	-71.4567	3427.41	-14.0253	-14.0247	3427.41	-14.0253	-14.0247	3427.41	Not listed in Database - Inferred from Collection site & Google Maps	From IPK database	No known restrictions
49	CHEN-390	QP-293	7	WCC	D-9878			CHEN-390	D-9878			IPK	https://gbis.ipk-gatersleben.de/gbis2i/faces/pages/detail.jsf?akzessionId=228281	pre-2016		Peru	Acomayo (Tupahuasi)	Peru Acomayo (Tupahuasi)	PeruAcomayo (Tupahuasi)											From IPK database	No known restrictions
50	CHEN-69	QP-334	7	WCC	D-2192			CHEN-69	D-2192			IPK	https://gbis.ipk-gatersleben.de/gbis2i/faces/pages/detail.jsf?akzessionId=49346	pre-2016		Peru	Puno	Peru Puno	PeruPuno	-16.1043	-70.1643	4122.71	-16.1043	-70.1643	400	-16.1043	-70.1643	400	Elevation Supplied	From IPK database	No known restrictions
51	CHEN-384	QP-274	4	WCC	D-9872			CHEN-384	D-9872			IPK	https://gbis.ipk-gatersleben.de/gbis2i/faces/pages/detail.jsf?akzessionId=237331	pre-2016		Peru	Acomayo (Tupahuasi)	Peru Acomayo (Tupahuasi)	PeruAcomayo (Tupahuasi)											From IPK database	No known restrictions
52	D-12363	QP-268	8	WCC					D-12363			IPK	https://gbis.ipk-gatersleben.de/gbis2i/faces/pages/detail.jsf?akzessionId=231681	pre-2016		Peru	Layo (Cusco)	Peru Layo (Cusco)	PeruLayo (Cusco)	-14.4944	-71.1566	3974.13	-14.4944	-71.1566	3974.13	-14.4944	-71.1566	3974.13	Not listed in Database - Inferred from Collection site & Google Maps	From IPK database	No known restrictions
53	D-11936	QP-200	7	WCC
54	D-12225	QP-007	8	WCC
55	D-12183	QP-101	8	WCC					D-12183			IPK	https://gbis.ipk-gatersleben.de/gbis2i/faces/pages/detail.jsf?akzessionId=258963	pre-2016		Peru	Layo Conchapata (Cusco)	Peru Layo Conchapata (Cusco)	PeruLayo Conchapata (Cusco)											From IPK database	No known restrictions
56	D-9977	QP-281	5	WCC	CHEN-489			CHEN-489	D-9977			IPK	https://gbis.ipk-gatersleben.de/gbis2i/faces/pages/detail.jsf?akzessionId=234374	pre-2016		Peru	Acomayo (Sangarora Yananpa)	Peru Acomayo (Sangarora Yananpa)	PeruAcomayo (Sangarora Yananpa)										Old Database entry	From IPK database	No known restrictions
57	CHEN-406	QP-192	8	WCC	D-9894			CHEN-406	D-9894			IPK	https://gbis.ipk-gatersleben.de/gbis2i/faces/pages/detail.jsf?akzessionId=251391	pre-2016		Peru		Peru												From IPK database	No known restrictions
58	D-9973	QP-079	7	WCC	CHEN-486			CHEN-486	D-9973			IPK	https://gbis.ipk-gatersleben.de/gbis2i/faces/pages/detail.jsf?akzessionId=229092	pre-2016		Peru	Canchis (Cusco)	Peru Canchis (Cusco)	PeruCanchis (Cusco)										Old Database entry	From IPK database	No known restrictions
59	D-12253	QP-082	6	WCC					D-12253			IPK	https://gbis.ipk-gatersleben.de/gbis2i/faces/pages/detail.jsf?akzessionId=247409	pre-2016		Bolivia	Tambokasa (Potosi)	Bolivia Tambokasa (Potosi)	Bolivia Tambokasa (Potosi)											From IPK database	No known restrictions
60	D-12214	QP-151	8	WCC
61	LP	QP-164	5	WCC
62	D-12175	QP-080	8	WCC					D-12175			IPK	https://gbis.ipk-gatersleben.de/gbis2i/faces/pages/detail.jsf?akzessionId=236460	pre-2016		Peru	Unasuyo (Cusco)	Peru Unasuyo (Cusco)	PeruUnasuyo (Cusco)	-13.53	-71.9741	3373.98	-13.53	-71.9741	3373.98	-13.53	-71.9741	3373.98	Not listed in Database - Inferred from Collection site & Google Maps	From IPK database	No known restrictions
63	D-12120	QP-207	8	WCC					D-12120			IPK	https://gbis.ipk-gatersleben.de/gbis2i/faces/pages/detail.jsf?akzessionId=261967	pre-2016		Peru	Canas - Cusco - Langui	Peru Canas - Cusco - Langui	PeruCanas - Cusco - Langui	-14.4339	-71.2753	3955.91	-14.4339	-71.2753	3955.91	-14.4339	-71.2753	3955.91	Not listed in Database - Inferred from Collection site & Google Maps	From IPK database	No known restrictions
64	D-12160	QP-158	8	WCC					D-12160			IPK	https://gbis.ipk-gatersleben.de/gbis2i/faces/pages/detail.jsf?akzessionId=241945	pre-2016		Peru	Llocalla	Peru Llocalla	PeruLlocalla	-13.2829	-73.2744	1843.36	-13.2829	-73.2744	1843.36	-13.2829	-73.2744	1843.36	Not listed in Database - Inferred from Collection site & Google Maps	From IPK database	No known restrictions
65	CHEN-423	QP-122	8	WCC
66	D-12350	QP-222	7	WCC					D-12350			IPK	https://gbis.ipk-gatersleben.de/gbis2i/faces/pages/detail.jsf?akzessionId=247667	pre-2016		Peru		Peru												From IPK database	No known restrictions
67	D-9985	QP-331	5	WCC	CHEN-497			CHEN-497	D-9985			IPK	https://gbis.ipk-gatersleben.de/gbis2i/faces/pages/detail.jsf?akzessionId=242630	pre-2016		Peru	Acomayo (Santo Domingo)	Peru Acomayo (Santo Domingo)	PeruAcomayo (Santo Domingo)	-14.0863	-71.5077	3767.9	-14.0863	-71.5077	3767.9	-14.0863	-71.5077	3767.9	Not listed in Database - Inferred from Collection site & Google Maps	From IPK database	No known restrictions
68	PI-614934	QP-319	7	WCC	CQ 134	PI-614934					CQ 134	USDA	https://npgsweb.ars-grin.gov/gringlobal/accessiondetail.aspx?id=1087359	pre-2016		Bolivia	Oruro	Bolivia Oruro	Unidentified location near Oruro.				-17	-68	3200	-17	-68	3200	Red plant; white seeds. High saponin.	From USDA database	No known restrictions
69	CHEN-205	QP-130	8	WCC	D-9416			CHEN-205	D-9416			IPK	https://gbis.ipk-gatersleben.de/gbis2i/faces/pages/detail.jsf?akzessionId=233952	pre-2016		Peru		Peru												From IPK database	No known restrictions
70	CHEN-437	QP-159	8	WCC	D-9924			CHEN-437	D-9924			IPK	https://gbis.ipk-gatersleben.de/gbis2i/faces/pages/detail.jsf?akzessionId=251382	pre-2016		Peru	Callejon de Huaylas	Peru Callejon de Huaylas	PeruCallejon de Huaylas	-9.32111	-77.8062	4396.21	-9.32111	-9.34524	4396.21	-9.32111	-9.34524	4396.21	Not listed in Database - Inferred from Collection site & Google Maps	From IPK database	No known restrictions
71	PI-587173	QP-320	8	WCC	LP 128	PI-587173					LP 128	USDA	https://npgsweb.ars-grin.gov/gringlobal/accessiondetail.aspx?id=1086911	pre-2016		Argentina	Jujuy	Argentina Jujuy	Quebrada de Humahuaca; near Tilara				-23.5667	-65.3667	3222	-23.5667	-65.3667	3222		From USDA database	No known restrictions
72	CHEN-391	QP-209	8	WCC	D-9879			CHEN-391	D-9879			IPK	https://gbis.ipk-gatersleben.de/gbis2i/faces/pages/detail.jsf?akzessionId=228269	pre-2016		Peru		Peru												From IPK database	No known restrictions
73	Pasankalla	QP-276	6	WCC
74	Kancolla	QP-230	4	WCC							Kancolla			pre-2016	19 International nursery lines																No known restrictions
75	PI-665272	QP-285	8	WCC	Ames-13215; Bianra de Juny	PI-665272					Bianra de Juny	USDA	https://npgsweb.ars-grin.gov/gringlobal/accessiondetail.aspx?id=1029759	pre-2016		Australia		Australia												From USDA database	No known restrictions
76	CHEN-424	QP-025	8	WCC	D-9912			CHEN-424	D-9912			IPK	https://gbis.ipk-gatersleben.de/gbis2i/faces/pages/detail.jsf?akzessionId=246881	pre-2016		Peru		Peru												From IPK database	No known restrictions
77	03-21-072RM	QP-201	5	WCC							03-21-072RM			pre-2016		Peru		Peru													No known restrictions
78	D-12289	QP-132	8	WCC					D-12289			IPK	https://gbis.ipk-gatersleben.de/gbis2i/faces/pages/detail.jsf?akzessionId=247664	pre-2016		Peru	Pomata (Puno)	Peru Pomata (Puno)	PeruPomata (Puno)	-16.269	-69.2953	3847.3	-16.269	-69.2953	3847.3	-16.269	-69.2953	3847.3	Not listed in Database - Inferred from Collection site & Google Maps	From IPK database	No known restrictions
79	D-12416	QP-163	7	WCC					D-12416			IPK	https://gbis.ipk-gatersleben.de/gbis2i/faces/pages/detail.jsf?akzessionId=250166	pre-2016		Peru	Canas - Cusco - Langui	Peru Canas - Cusco - Langui	PeruCanas - Cusco - Langui	-14.4339	-71.2753	3955.91	-14.4339	-71.2753	3955.91	-14.4339	-71.2753	3955.91	Not listed in Database - Inferred from Collection site & Google Maps	From IPK database	No known restrictions
80	D-12087	QP-058	6	WCC					D-12087			IPK	https://gbis.ipk-gatersleben.de/gbis2i/faces/pages/detail.jsf?akzessionId=247676	pre-2016		Peru	Anta (Chamancaya)	Peru Anta (Chamancaya)	PeruAnta (Chamancaya)	-9.35806	-77.6075	2875.23	-9.35806	-9.35791	2875.23	-9.35806	-9.35791	2875.23	Not listed in Database - Inferred from Collection site & Google Maps	From IPK database	No known restrictions
81	CHEN-298	QP-009	4	WCC	D-9787			CHEN-298	D-9787			IPK	https://gbis.ipk-gatersleben.de/gbis2i/faces/pages/detail.jsf?akzessionId=253356	pre-2016		Peru	Acomayo (Santo Domingo)	Peru Acomayo (Santo Domingo)	PeruAcomayo (Santo Domingo)	-14.0863	-71.5077	3767.9	-14.0863	-71.5077	3767.9	-14.0863	-71.5077	3767.9	Not listed in Database - Inferred from Collection site & Google Maps	From IPK database	No known restrictions
82	D-12123	QP-195	8	WCC					D-12123			IPK	https://gbis.ipk-gatersleben.de/gbis2i/faces/pages/detail.jsf?akzessionId=261970	pre-2016		Peru	Canchis (Tinta)	Peru Canchis (Tinta)	PeruCanchis (Tinta)	-14.134	-71.4151	3484.47	-14.134	-71.4151	3484.47	-14.134	-71.4151	3484.47	Not listed in Database - Inferred from Collection site & Google Maps	From IPK database	No known restrictions
83	CHEN-429	QP-294	7	WCC	D-9917			CHEN-429	D-9917			IPK	https://gbis.ipk-gatersleben.de/gbis2i/faces/pages/detail.jsf?akzessionId=224692	pre-2016		Peru	Acomayo (Marcacongo)	Peru Acomayo (Marcacongo)	PeruAcomayo (Marcacongo)	-13.9776	-71.5663	3727.84	-13.9776	-71.5663	3727.84	-13.9776	-71.5663	3727.84	Not listed in Database - Inferred from Collection site & Google Maps	From IPK database	No known restrictions
84	D-11943	QP-162	8	WCC					D-11943			IPK	https://gbis.ipk-gatersleben.de/gbis2i/faces/pages/detail.jsf?akzessionId=261927	pre-2016		Peru		Peru												From IPK database	No known restrictions
85	D-11953	QP-188	8	WCC					D-11953			IPK	https://gbis.ipk-gatersleben.de/gbis2i/faces/pages/detail.jsf?akzessionId=261928	pre-2016		Peru		Peru												From IPK database	No known restrictions
86	D-12251	QP-243	8	WCC					D-12251			IPK	https://gbis.ipk-gatersleben.de/gbis2i/faces/pages/detail.jsf?akzessionId=255838	pre-2016		Peru	Llocalla	Peru Llocalla	PeruLlocalla	-13.2829	-73.2744	1843.36	-13.2829	-73.2744	1843.36	-13.2829	-73.2744	1843.36	Not listed in Database - Inferred from Collection site & Google Maps	From IPK database	No known restrictions
87	D-12362	QP-333	8	WCC					D-12362			IPK	https://gbis.ipk-gatersleben.de/gbis2i/faces/pages/detail.jsf?akzessionId=247693	pre-2016		Peru	Layo Conchapata (Cusco)	Peru Layo Conchapata (Cusco)	PeruLayo Conchapata (Cusco)											From IPK database	No known restrictions
88	D-11935	QP-280	6	WCC					D-11935			IPK	https://gbis.ipk-gatersleben.de/gbis2i/faces/pages/detail.jsf?akzessionId=236496	pre-2016		Peru	Canchis (Chiotuyac)	Peru Canchis (Chiotuyac)	PeruCanchis (Chiotuyac)											From IPK database	No known restrictions
89	D-12167	QP-052	7	WCC					D-12167			IPK	https://gbis.ipk-gatersleben.de/gbis2i/faces/pages/detail.jsf?akzessionId=260011	pre-2016		Peru	Carias (Cusco)	Peru Carias (Cusco)	PeruCarias (Cusco)											From IPK database	No known restrictions
90	D-12179	QP-292	7	WCC					D-12179			IPK	https://gbis.ipk-gatersleben.de/gbis2i/faces/pages/detail.jsf?akzessionId=247687	pre-2016		Peru	Paruro (Huaniquete)	Peru Paruro (Huaniquete)	PeruParuro (Huaniquete)	-13.6949	-72.0349	3678.46	-13.6949	-72.0349	3678.46	-13.6949	-72.0349	3678.46	Not listed in Database - Inferred from Collection site & Google Maps	From IPK database	No known restrictions
91	Ames-13732	QP-191	8	WCC	33P		Ames-13732				33P	USDA	https://npgsweb.ars-grin.gov/gringlobal/accessiondetail.aspx?id=1064602	pre-2016		USA	New Mexico	USA New Mexico													No known restrictions
92	CHEN-225	QP-174	7	WCC	D-9444			CHEN-225	D-9444			IPK	https://gbis.ipk-gatersleben.de/gbis2i/faces/pages/detail.jsf?akzessionId=223549	pre-2016		Peru	Canchis (Runiraz)	Peru Canchis (Runiraz)	PeruCanchis (Runiraz)											From IPK database	No known restrictions
93	D-12038	QP-310	6	WCC					D-12038
94	D-12256	QP-252	5	WCC					D-12256			IPK	https://gbis.ipk-gatersleben.de/gbis2i/faces/pages/detail.jsf?akzessionId=261070	pre-2016		Peru	Juli (Canchis)	Peru Juli (Canchis)	PeruJuli (Canchis)											From IPK database	No known restrictions
95	D-9998	QP-284	8	WCC	CHEN-509			CHEN-509	D-9998			IPK	https://gbis.ipk-gatersleben.de/gbis2i/faces/pages/detail.jsf?akzessionId=259081	pre-2016		Peru	Acomayo (Tupahuasi)	Peru Acomayo (Tupahuasi)	PeruAcomayo (Tupahuasi)										Old Database entry	From IPK database	No known restrictions
96	D-12162	QP-271	8	WCC					D-12162			IPK	https://gbis.ipk-gatersleben.de/gbis2i/faces/pages/detail.jsf?akzessionId=239922	pre-2016		Peru	Canas - Cusco - Langui	Peru Canas - Cusco - Langui	PeruCanas - Cusco - Langui	-14.4339	-71.2753	3955.91	-14.4339	-71.2753	3955.91	-14.4339	-71.2753	3955.91	Not listed in Database - Inferred from Collection site & Google Maps	From IPK database	No known restrictions
97	D-12354	QP-166	7	WCC					D-12354			IPK	https://gbis.ipk-gatersleben.de/gbis2i/faces/pages/detail.jsf?akzessionId=247400	pre-2016		Peru		Peru												From IPK database	No known restrictions
98	CHEN-224	QP-171	8	WCC	D-9443			CHEN-224	D-9443			IPK	https://gbis.ipk-gatersleben.de/gbis2i/faces/pages/detail.jsf?akzessionId=239147	pre-2016		Peru	Canchis (Marg qchabamba)	Peru Canchis (Marg qchabamba)	PeruCanchis (Marg qchabamba)											From IPK database	No known restrictions
99	D-12359	QP-266	5	WCC
101	CHEN-350	QP-306	7	WCC	D-9841			CHEN-350	D-9841			IPK	https://gbis.ipk-gatersleben.de/gbis2i/faces/pages/detail.jsf?akzessionId=237313	pre-2016		Peru		Peru												From IPK database	No known restrictions
102	D-12122	QP-317	7	WCC					D-12122			IPK	https://gbis.ipk-gatersleben.de/gbis2i/faces/pages/detail.jsf?akzessionId=255255	pre-2016		Peru	Checacupe (Alcobamba)	Peru Checacupe (Alcobamba)	PeruChecacupe (Alcobamba)	-14.0253	-71.4567	3427.41	-14.0253	-14.0247	3427.41	-14.0253	-14.0247	3427.41	Not listed in Database - Inferred from Collection site & Google Maps	From IPK database	No known restrictions
103	D-10005	QP-146	5	WCC	CHEN-516			CHEN-516	D-10005			IPK	https://gbis.ipk-gatersleben.de/gbis2i/faces/pages/detail.jsf?akzessionId=229142	pre-2016		Peru	Acomayo (Sangarora Yananpa)	Peru Acomayo (Sangarora Yananpa)	PeruAcomayo (Sangarora Yananpa)										Old Database entry		No known restrictions
104	CHEN-404	QP-076	7	WCC	D-9892			CHEN-404	D-9892			IPK	https://gbis.ipk-gatersleben.de/gbis2i/faces/pages/detail.jsf?akzessionId=242246	pre-2016		Peru		Peru												From IPK database	No known restrictions
105	CHEN-412	QP-302	9	WCC	D-9900			CHEN-412	D-9900			IPK	https://gbis.ipk-gatersleben.de/gbis2i/faces/pages/detail.jsf?akzessionId=259771	pre-2016		Peru		Peru												From IPK database	No known restrictions
106	D-12182	QP-291	8	WCC					D-12182			IPK	https://gbis.ipk-gatersleben.de/gbis2i/faces/pages/detail.jsf?akzessionId=236497	pre-2016		Peru	Canas - Cusco - Langui	Peru Canas - Cusco - Langui	PeruCanas - Cusco - Langui	-14.4339	-71.2753	3955.91	-14.4339	-71.2753	3955.91	-14.4339	-71.2753	3955.91	Not listed in Database - Inferred from Collection site & Google Maps	From IPK database	No known restrictions
107	D-12222	QP-328	7	WCC					D-12222			IPK	https://gbis.ipk-gatersleben.de/gbis2i/faces/pages/detail.jsf?akzessionId=231698	pre-2016		Peru	Canas - Cusco - Langui	Peru Canas - Cusco - Langui	PeruCanas - Cusco - Langui	-14.4339	-71.2753	3955.91	-14.4339	-71.2753	3955.91	-14.4339	-71.2753	3955.91	Not listed in Database - Inferred from Collection site & Google Maps	From IPK database	No known restrictions
108	PI-510546	QP-323	8	WCC	Jancco Juira; Quinoa Blanca	PI-510546					Jancco Juira (Aymara); Quinoa Blanca (Sp	USDA	https://npgsweb.ars-grin.gov/gringlobal/accessiondetail.aspx?id=1405482	pre-2016		Peru		Peru	Molloko Community; Acora District; Puno Province; Puno Department.				-16	-69.7833	3838	-16	-69.7833	3838	Sown in October; harvested in April. Common variety that produces well in frost protected areas. Producer: Ignacio Huarcaya. Some frost resistance.	From USDA database	No known restrictions
109	D-12361	QP-193	8	WCC					D-12361			IPK	https://gbis.ipk-gatersleben.de/gbis2i/faces/pages/detail.jsf?akzessionId=239894	pre-2016		Peru	Hircashuro (Cusco)	Peru Hircashuro (Cusco)	PeruHircashuro (Cusco)											From IPK database	No known restrictions
110	D-12420	QP-022	8	WCC					D-12420			IPK	https://gbis.ipk-gatersleben.de/gbis2i/faces/pages/detail.jsf?akzessionId=260009	pre-2016		Bolivia	Amachuma (La Paz)	Bolivia Amachuma (La Paz)	Bolivia Amachuma (La Paz)	-16.629	-68.2627	3880.56	-16.629	-16.6298	3880.56	-16.629	-16.6298	3880.56	Not listed in Database - Inferred from Collection site & Google Maps	From IPK database	No known restrictions
111	CHEN-220	QP-170	8	WCC	D-9439			CHEN-220	D-9439			IPK	https://gbis.ipk-gatersleben.de/gbis2i/faces/pages/detail.jsf?akzessionId=242604	pre-2016		Bolivia	Corocoro (Potosi)	Bolivia Corocoro (Potosi)	Bolivia Corocoro (Potosi)	-19.5873	-65.7773	3777.85	-19.5873	-19.587	3777.85	-19.5873	-19.587	3777.85	Not listed in Database - Inferred from Collection site & Google Maps	From IPK database	No known restrictions
112	CHEN-361	QP-156	8	WCC	D-9852			CHEN-361	D-9852			IPK	https://gbis.ipk-gatersleben.de/gbis2i/faces/pages/detail.jsf?akzessionId=259055	pre-2016		Peru		Peru												From IPK database	No known restrictions
113	CHEN-344	QP-217	8	WCC	D-9835			CHEN-344	D-9835			IPK	https://gbis.ipk-gatersleben.de/gbis2i/faces/pages/detail.jsf?akzessionId=259046	pre-2016		Peru		Peru												From IPK database	No known restrictions
114	D-12409	QP-168	8	WCC					D-12409			IPK	https://gbis.ipk-gatersleben.de/gbis2i/faces/pages/detail.jsf?akzessionId=260226	pre-2016		Bolivia	Condoriri (Potosi)	Bolivia Condoriri (Potosi)	Bolivia Condoriri (Potosi)	-16.1832	-68.1383	3544.21	-16.1832	-68.1383	3544.21	-16.1832	-68.1383	3544.21	Not listed in Database - Inferred from Collection site & Google Maps	From IPK database	No known restrictions
115	CHEN-151	QP-288	8	WCC	D-9382			CHEN-151	D-9382			IPK	https://gbis.ipk-gatersleben.de/gbis2i/faces/pages/detail.jsf?akzessionId=260211	pre-2016		Bolivia	Alto La Paz (La Paz)	Bolivia Alto La Paz (La Paz)	Bolivia Alto La Paz (La Paz)	-16.5487	-68.2856	3907.01	-16.5487	-68.2856	3907.01	-16.5487	-68.2856	3907.01	Not listed in Database - Inferred from Collection site & Google Maps	From IPK database	No known restrictions
116	CHEN-109	QP-092	8	WCC	D-14006			CHEN-109	D-14006			IPK	https://gbis.ipk-gatersleben.de/gbis2i/faces/pages/detail.jsf?akzessionId=263657	pre-2016		Peru		Peru												From IPK database	No known restrictions
117	CHEN-112	QP-307	8	WCC	D-11899			CHEN-112	D-11899			IPK	https://gbis.ipk-gatersleben.de/gbis2i/faces/pages/detail.jsf?akzessionId=261071	pre-2016		Peru		Peru												From IPK database	No known restrictions
119	PI-478418	QP-223	6	WCC	R-132	PI-478418					R-132	USDA	https://npgsweb.ars-grin.gov/gringlobal/accessiondetail.aspx?id=1373354	pre-2016		Bolivia	Potosi	Bolivia Potosi	Field between Betanzos and Chaqui				-19.5686	-65.5067	3580	-19.5686	-65.5067	3580		From USDA database	No known restrictions
120	CHEN-197	QP-329	4	WCC	D-9408			CHEN-197	D-9408			IPK	https://gbis.ipk-gatersleben.de/gbis2i/faces/pages/detail.jsf?akzessionId=253369	pre-2016		Bolivia	La Paz (Casa Vente)	Bolivia La Paz (Casa Vente)	Bolivia La Paz (Casa Vente)											From IPK database	No known restrictions
121	CHEN-330	QP-332	8	WCC	D-9821			CHEN-330	D-9821			IPK	https://gbis.ipk-gatersleben.de/gbis2i/faces/pages/detail.jsf?akzessionId=261060	pre-2016		Peru	Acomayo (Pomacanchis)	Peru Acomayo (Pomacanchis)	PeruAcomayo (Pomacanchis)	-14.0371	-71.5815	3727.55	-14.0371	-71.5815	3727.55	-14.0371	-71.5815	3727.55	Not listed in Database - Inferred from Collection site & Google Maps	From IPK database	No known restrictions
122	PI-510545	QP-210	6	WCC
123	D-12413	QP-290	8	WCC					D-12413			IPK	https://gbis.ipk-gatersleben.de/gbis2i/faces/pages/detail.jsf?akzessionId=247391	pre-2016		Bolivia	Condoriri (Potosi)	Bolivia Condoriri (Potosi)	Bolivia Condoriri (Potosi)	-16.1832	-68.1383	3544.21	-16.1832	-68.1383	3544.21	-16.1832	-68.1383	3544.21	Not listed in Database - Inferred from Collection site & Google Maps	From IPK database	No known restrictions
124	D-11893	QP-244	7	WCC					D-11893			IPK	https://gbis.ipk-gatersleben.de/gbis2i/faces/pages/detail.jsf?akzessionId=259752	pre-2016		Peru		Peru												From IPK database	No known restrictions
125	PI-596498	QP-142	8	WCC	Rosa Junin	PI-596498					Rosa Junin	USDA	https://npgsweb.ars-grin.gov/gringlobal/accessiondetail.aspx?id=1052365	pre-2016		Peru	Cuzco	Peru Cuzco	PeruCuzco	-13.53	-71.9741	3373.98				-13.53	-71.9741	3373.98	Not listed in Database - Inferred from Collection site & Google Maps	From USDA database	No known restrictions
126	CHEN-256	QP-131	8	WCC	D-9503			CHEN-256	D-9503			IPK	https://gbis.ipk-gatersleben.de/gbis2i/faces/pages/detail.jsf?akzessionId=233925	pre-2016		Peru	Lampa Grande (Pomata)	Peru Lampa Grande (Pomata)	PeruLampa Grande (Pomata)	-16.4453	-69.4315	3895.75	-16.4453	-69.4315	3895.75	-16.4453	-69.4315	3895.75	Not listed in Database - Inferred from Collection site & Google Maps	From IPK database	No known restrictions
127	D-12060	QP-256	8	WCC					D-12060			IPK	https://gbis.ipk-gatersleben.de/gbis2i/faces/pages/detail.jsf?akzessionId=258964	pre-2016		Peru	Quispicanchi (Urcos)	Peru Quispicanchi (Urcos)	PeruQuispicanchi (Urcos)	-13.6872	-71.6274	3158.6	-13.6872	-71.6274	3158.6	-13.6872	-71.6274	3158.6	Not listed in Database - Inferred from Collection site & Google Maps	From IPK database	No known restrictions
128	D-12082	QP-297	6	WCC					D-12082			IPK	https://gbis.ipk-gatersleben.de/gbis2i/faces/pages/detail.jsf?akzessionId=236488	pre-2016		Peru	Quispicanchi (Urcos)	Peru Quispicanchi (Urcos)	PeruQuispicanchi (Urcos)	-13.6872	-71.6274	3158.6	-13.6872	-71.6274	3158.6	-13.6872	-71.6274	3158.6	Not listed in Database - Inferred from Collection site & Google Maps	From IPK database	No known restrictions
129	D-12201	QP-184	8	WCC					D-12201			IPK	https://gbis.ipk-gatersleben.de/gbis2i/faces/pages/detail.jsf?akzessionId=225576	pre-2016		Peru	Puno (Canchis)	Peru Puno (Canchis)	PeruPuno (Canchis)											From IPK database	No known restrictions
130	CHEN-218	QP-104	7	WCC	D-9434			CHEN-218	D-9434			IPK	https://gbis.ipk-gatersleben.de/gbis2i/faces/pages/detail.jsf?akzessionId=248271	pre-2016		Peru	Canchis (Chiotuyac)	Peru Canchis (Chiotuyac)	PeruCanchis (Chiotuyac)											From IPK database	No known restrictions
131	D-12258	QP-050	8	WCC					D-12258			IPK	http://gbis.ipk-gatersleben.de/gbis_i/detail.jsf?akzessionId=250428	pre-2016		Peru	Chucuito			-15.899	-69.8973	3959.78	-15.899	-69.8973	3959.78	-15.899	-69.8973	3959.78	Not listed in Database - Inferred from Collection site & Google Maps
132	D-12357	QP-051	7	WCC					D-12357			IPK	https://gbis.ipk-gatersleben.de/gbis2i/faces/pages/detail.jsf?akzessionId=247394	pre-2016		Peru	Illaaiyo (Cusco)	Peru Illaaiyo (Cusco)	PeruIllaaiyo (Cusco)											From IPK database	No known restrictions
133	CHEN-389	QP-053	8	WCC	D-9877			CHEN-389	D-9877			IPK	https://gbis.ipk-gatersleben.de/gbis2i/faces/pages/detail.jsf?akzessionId=251402	pre-2016		Peru		Peru												From IPK database	No known restrictions
134	D-12415	QP-254	7	WCC
135	PI-614914	QP-248	5	WCC	CQ 114	PI-614914					CQ 114	USDA	https://npgsweb.ars-grin.gov/gringlobal/accessiondetail.aspx?id=1087337	pre-2016		Bolivia	Oruro	Bolivia Oruro	Unidentified location south of Oruro.				-17	-68	3780	-17	-68	3780	Green plant; white seeds. High saponin.	From USDA database	No known restrictions
136	CICA-127	QP-257	4	WCC							CICA-127			pre-2016		Peru		Peru													No known restrictions
137	D-12243	QP-013	8	WCC					D-12243			IPK	https://gbis.ipk-gatersleben.de/gbis2i/faces/pages/detail.jsf?akzessionId=247395	pre-2016		Peru	Juli (Canchis)	Peru Juli (Canchis)	PeruJuli (Canchis)											From IPK database	No known restrictions
138	D-12411	QP-077	7	WCC					D-12411			IPK	https://gbis.ipk-gatersleben.de/gbis2i/faces/pages/detail.jsf?akzessionId=260022	pre-2016		Peru	Canas - Cusco - Langui	Peru Canas - Cusco - Langui	PeruCanas - Cusco - Langui	-14.4339	-71.2753	3955.91	-14.4339	-71.2753	3955.91	-14.4339	-71.2753	3955.91	Not listed in Database - Inferred from Collection site & Google Maps	From IPK database	No known restrictions
139	PI-478414	QP-327	8	WCC	R-70	PI-478414					R-70	USDA	https://npgsweb.ars-grin.gov/gringlobal/accessiondetail.aspx?id=1373350	pre-2016		Bolivia	La Paz	Bolivia La Paz	Instituto Boliviano de Tecnologia; Patacamaya.				-17.2333	-67.9167	3800	-17.2333	-67.9167	3800		From USDA database	No known restrictions
140	CHEN-140	QP-212	8	WCC	D-9368			CHEN-140	D-9368			IPK	https://gbis.ipk-gatersleben.de/gbis2i/faces/pages/detail.jsf?akzessionId=246873	pre-2016		Bolivia	Yamparais (Tarija)	Bolivia Yamparais (Tarija)	Bolivia Yamparais (Tarija)											From IPK database	No known restrictions
141	PI-510537	QP-325	7	WCC	Koito Jaira; Quinoa Plomo	PI-510537					Koito Jaira (Aymara); Quinoa Plomo or Qu	USDA	https://npgsweb.ars-grin.gov/gringlobal/accessiondetail.aspx?id=1405473	pre-2016		Peru		Peru	Chatuma Community; Pomata District; Chucuito Province; Puno Department.				-16.2833	-69.2833	3840	-16.2833	-69.2833	3840	Sown in October; harvested in March; on hillsides and protected corners. Not hail resistant. Lead colored. Not very frost resistant. Producer: Juana Flores Mamani.	From USDA database	No known restrictions
142	D-12020	QP-305	8	WCC					D-12020			IPK	https://gbis.ipk-gatersleben.de/gbis2i/faces/pages/detail.jsf?akzessionId=247715	pre-2016		Peru	Checacupe (Alcobamba)	Peru Checacupe (Alcobamba)	PeruChecacupe (Alcobamba)	-14.0253	-71.4567	3427.41	-14.0253	-14.0247	3427.41	-14.0253	-14.0247	3427.41	Not listed in Database - Inferred from Collection site & Google Maps	From IPK database	No known restrictions
143	D-12268	QP-238	8	WCC					D-12268			IPK	https://gbis.ipk-gatersleben.de/gbis2i/faces/pages/detail.jsf?akzessionId=225579	pre-2016		Peru	Juli (Canchis)	Peru Juli (Canchis)	PeruJuli (Canchis)											From IPK database	No known restrictions
144	CHEN-319	QP-117	7	WCC	D-9814			CHEN-319	D-9814			IPK	https://gbis.ipk-gatersleben.de/gbis2i/faces/pages/detail.jsf?akzessionId=233979	pre-2016		Peru	Callejon de Huaylas	Peru Callejon de Huaylas	PeruCallejon de Huaylas	-9.32111	-77.8062	4396.21	-9.32111	-9.34524	4396.21	-9.32111	-9.34524	4396.21	Not listed in Database - Inferred from Collection site & Google Maps	From IPK database	No known restrictions
146	Kamiri	QP-277	8	WCC							Kamiri			pre-2016	19 International nursery lines																No known restrictions
147	D-12387	QP-129	8	WCC					D-12387			IPK	https://gbis.ipk-gatersleben.de/gbis2i/faces/pages/detail.jsf?akzessionId=250436	pre-2016		Peru	Puno (UNTA - Universidad Nacional TÌ©cnica del Altiplano)	Peru Puno (UNTA - Universidad Nacional TÌ©cnica del Altiplano)	PeruPuno (UNTA - Universidad Nacional TÌ©cnica del Altiplano)	-15.918	-70.2289	4067.58	-15.918	-70.2289	4067.58	-15.918	-70.2289	4067.58	Not listed in Database - Inferred from Collection site & Google Maps	From IPK database	No known restrictions
148	CHEN-182	QP-242	7	WCC	D-9392			CHEN-182	D-9392			IPK	https://gbis.ipk-gatersleben.de/gbis2i/faces/pages/detail.jsf?akzessionId=233964	pre-2016		Peru		Peru												From IPK database	No known restrictions
149	CHEN-411	QP-199	7	WCC	D-9899			CHEN-411	D-9899			IPK	https://gbis.ipk-gatersleben.de/gbis2i/faces/pages/detail.jsf?akzessionId=237315	pre-2016		Peru		Peru												From IPK database	No known restrictions
150	D-12176	QP-148	7	WCC					D-12176			IPK	https://gbis.ipk-gatersleben.de/gbis2i/faces/pages/detail.jsf?akzessionId=236036	pre-2016		Peru	Hircashuro (Cusco)	Peru Hircashuro (Cusco)	PeruHircashuro (Cusco)											From IPK database	No known restrictions
151	CHEN-144	QP-270	8	WCC	D-9372			CHEN-144	D-9372			IPK	https://gbis.ipk-gatersleben.de/gbis2i/faces/pages/detail.jsf?akzessionId=233972	pre-2016		Bolivia	Liquipalca (La Paz)	Bolivia Liquipalca (La Paz)	Bolivia Liquipalca (La Paz)											From IPK database	No known restrictions
152	CHEN-376	QP-304	3	WCC	D-9867			CHEN-376	D-9867			IPK	https://gbis.ipk-gatersleben.de/gbis2i/faces/pages/detail.jsf?akzessionId=229072	pre-2016		Peru	Callejon de Huaylas	Peru Callejon de Huaylas	PeruCallejon de Huaylas	-9.32111	-77.8062	4396.21	-9.32111	-9.34524	4396.21	-9.32111	-9.34524	4396.21	Not listed in Database - Inferred from Collection site & Google Maps	From IPK database	No known restrictions
153	D-11960	QP-239	7	WCC
154	D-12037	QP-056	8	WCC					D-12037			IPK	https://gbis.ipk-gatersleben.de/gbis2i/faces/pages/detail.jsf?akzessionId=225586	pre-2016		Bolivia	Tolapampa	Bolivia Tolapampa	Bolivia Tolapampa	-20.7683	-66.5845	3733.69	-20.7683	-66.5845	3733.69	-20.7683	-66.5845	3733.69	Not listed in Database - Inferred from Collection site & Google Maps	From IPK database	No known restrictions
155	CHEN-382	QP-074	7	WCC	D-9870			CHEN-382	D-9870			IPK	https://gbis.ipk-gatersleben.de/gbis2i/faces/pages/detail.jsf?akzessionId=249931	pre-2016		Peru	Checacupe (Alcobamba)	Peru Checacupe (Alcobamba)	PeruChecacupe (Alcobamba)	-14.0253	-71.4567	3427.41	-14.0253	-14.0247	3427.41	-14.0253	-14.0247	3427.41	Not listed in Database - Inferred from Collection site & Google Maps	From IPK database	No known restrictions
156	CHEN-302	QP-218	6	WCC	D-9791			CHEN-302	D-9791			IPK	https://gbis.ipk-gatersleben.de/gbis2i/faces/pages/detail.jsf?akzessionId=259380	pre-2016		Peru	Carias (Cusco)	Peru Carias (Cusco)	PeruCarias (Cusco)											From IPK database	No known restrictions
157	CHEN-342	QP-143	8	WCC	D-9833			CHEN-342	D-9833			IPK	https://gbis.ipk-gatersleben.de/gbis2i/faces/pages/detail.jsf?akzessionId=249932	pre-2016		Peru	Checacupe (Alcobamba)	Peru Checacupe (Alcobamba)	PeruChecacupe (Alcobamba)	-14.0253	-71.4567	3427.41	-14.0253	-14.0247	3427.41	-14.0253	-14.0247	3427.41	Not listed in Database - Inferred from Collection site & Google Maps	From IPK database	No known restrictions
158	D-12166	QP-149	8	WCC					D-12166			IPK	https://gbis.ipk-gatersleben.de/gbis2i/faces/pages/detail.jsf?akzessionId=259420	pre-2016		Bolivia	Patacamaya (La Paz)	Bolivia Patacamaya (La Paz)	Bolivia Patacamaya (La Paz)	-17.2436	-67.9317	3803.37	-17.2436	-67.9317	3803.37	-17.2436	-67.9317	3803.37	Not listed in Database - Inferred from Collection site & Google Maps	From IPK database	No known restrictions
159	CHEN-155	QP-206	8	WCC	D-9388			CHEN-155	D-9388			IPK	https://gbis.ipk-gatersleben.de/gbis2i/faces/pages/detail.jsf?akzessionId=233965	pre-2016		Bolivia	Alto La Paz (La Paz)	Bolivia Alto La Paz (La Paz)	Bolivia Alto La Paz (La Paz)	-16.5487	-68.2856	3907.01	-16.5487	-68.2856	3907.01	-16.5487	-68.2856	3907.01	Not listed in Database - Inferred from Collection site & Google Maps	From IPK database	No known restrictions
160	D-12184	QP-078	7	WCC					D-12184			IPK	https://gbis.ipk-gatersleben.de/gbis2i/faces/pages/detail.jsf?akzessionId=255841	pre-2016		Peru	Puno (UNTA - Universidad Nacional TÌ©cnica del Altiplano)	Peru Puno (UNTA - Universidad Nacional TÌ©cnica del Altiplano)	Peru; Puno (UNTA - Universidad Nacional TÌ©cnica del Altiplano)	-15.918	-70.2289	4067.58	-15.918	-70.2289	4067.58	-15.918	-70.2289	4067.58	Not listed in Database - Inferred from Collection site & Google Maps	From IPK database	No known restrictions
161	PI-614881	QP-275	8	WCC	QQ95	PI-614881					QQ95	USDA	https://npgsweb.ars-grin.gov/gringlobal/accessiondetail.aspx?id=1128509	pre-2016		Argentina	Jujuy	Argentina Jujuy	Humahuaca.				-23.2167	-65.3333	3105	-23.2167	-65.3333	3105	The stems have pink bases and green stripes. There are many branches all along the stems with narrow branch angles so that the stems are erect. The petioles are faintly red; the flowers are green or red. There are many leaves within the infloresence. Observed by David Brenner in a green house planting in 1996 in Ames Iowa.	From USDA database	No known restrictions
162	CHEN-400	QP-324	6	WCC	D-9888			CHEN-400	D-9888			IPK	https://gbis.ipk-gatersleben.de/gbis2i/faces/pages/detail.jsf?akzessionId=242621	pre-2016		Peru	Acomayo (Marcacongo)	Peru Acomayo (Marcacongo)	PeruAcomayo (Marcacongo)	-13.9776	-71.5663	3727.84	-13.9776	-71.5663	3727.84	-13.9776	-71.5663	3727.84	Not listed in Database - Inferred from Collection site & Google Maps	From IPK database	No known restrictions
163	CHEN-401	QP-308	6	WCC	D-9889			CHEN-401	D-9889			IPK	https://gbis.ipk-gatersleben.de/gbis2i/faces/pages/detail.jsf?akzessionId=233968	pre-2016		Peru		Peru												From IPK database	No known restrictions
164	CHEN-299	QP-255	8	WCC	D-9788			CHEN-299	D-9788			IPK	https://gbis.ipk-gatersleben.de/gbis2i/faces/pages/detail.jsf?akzessionId=228275	pre-2016		Peru		Peru												From IPK database	No known restrictions
165	BO-51	QP-165	8	WCC							BO-51			pre-2016	26 CHILEAN COASTAL LINES	Chile		Chile													No known restrictions
166	CHEN-159	QP-121	8	WCC	D-9376			CHEN-159	D-9376			IPK	https://gbis.ipk-gatersleben.de/gbis2i/faces/pages/detail.jsf?akzessionId=246895	pre-2016		Bolivia	Condoriri (Potosi)	Bolivia Condoriri (Potosi)	Bolivia Condoriri (Potosi)	-16.1832	-68.1383	3544.21	-16.1832	-68.1383	3544.21	-16.1832	-68.1383	3544.21	Not listed in Database - Inferred from Collection site & Google Maps	From IPK database	No known restrictions
167	G-205	QP-303	7	WCC							G-205
168	CHEN-430	QP-205	4	WCC	D-9918			CHEN-430	D-9918			IPK	https://gbis.ipk-gatersleben.de/gbis2i/faces/pages/detail.jsf?akzessionId=228276	pre-2016		Peru		Peru												From IPK database	No known restrictions
169	CHEN-417	QP-262	6	WCC
171	CHEN-91	QP-154	7	WCC	D-5080			CHEN-91	D-5080			IPK	https://gbis.ipk-gatersleben.de/gbis2i/faces/pages/detail.jsf?akzessionId=82612	pre-2016		Peru	Trujillo: Felder auf dem GelÌ_nde der UniversitÌ_t	Peru Trujillo: Felder auf dem GelÌ_nde der UniversitÌ_t	PeruTrujillo: Felder auf dem GelÌ_nde der UniversitÌ_t	-8.11675	-79.0372	24.945	-8.11675	-79.0372	24.945	-8.11675	-79.0372	24.945	Not listed in Database - Inferred from Collection site & Google Maps	From IPK database	No known restrictions
172	CHEN-199	QP-245	8	WCC	D-9410			CHEN-199	D-9410			IPK	https://gbis.ipk-gatersleben.de/gbis2i/faces/pages/detail.jsf?akzessionId=260217	pre-2016		Bolivia	Condoriri (Potosi)	Bolivia Condoriri (Potosi)	Bolivia Condoriri (Potosi)	-16.1832	-68.1383	3544.21	-16.1832	-68.1383	3544.21	-16.1832	-68.1383	3544.21	Not listed in Database - Inferred from Collection site & Google Maps	From IPK database	No known restrictions
173	D-12196	QP-010	8	WCC					D-12196			IPK	https://gbis.ipk-gatersleben.de/gbis2i/faces/pages/detail.jsf?akzessionId=236034	pre-2016		Bolivia	Ulla Ulla (La Paz)	Bolivia Ulla Ulla (La Paz)	Bolivia Ulla Ulla (La Paz)	-15.0374	-69.2587	4358.37	-15.0374	-69.2587	4358.37	-15.0374	-69.2587	4358.37	Not listed in Database - Inferred from Collection site & Google Maps	From IPK database	No known restrictions
174	CHEN-192	QP-312	8	WCC				CHEN-192
175	CHEN-226	QP-125	7	WCC	D-9445			CHEN-226	D-9445			IPK	https://gbis.ipk-gatersleben.de/gbis2i/faces/pages/detail.jsf?akzessionId=229079	pre-2016		Bolivia	Sucre - Tarija - La Paz	Bolivia Sucre - Tarija - La Paz	Bolivia Sucre - Tarija - La Paz	-21.5323	-64.7355	1874.75	-21.5323	-64.7355	1874.75	-21.5323	-64.7355	1874.75	Not listed in Database - Inferred from Collection site & Google Maps	From IPK database	No known restrictions
176	CHEN-222	QP-110	8	WCC	D-9441			CHEN-222	D-9441			IPK	https://gbis.ipk-gatersleben.de/gbis2i/faces/pages/detail.jsf?akzessionId=237305	pre-2016		Bolivia	Alto La Paz (La Paz)	Bolivia Alto La Paz (La Paz)	Bolivia Alto La Paz (La Paz)	-16.5487	-68.2856	3907.01	-16.5487	-68.2856	3907.01	-16.5487	-68.2856	3907.01	Not listed in Database - Inferred from Collection site & Google Maps	From IPK database	No known restrictions
177	D-9992	QP-235	7	WCC	CHEN-503			CHEN-503	D-9992			IPK	https://gbis.ipk-gatersleben.de/gbis2i/faces/pages/detail.jsf?akzessionId=259072	pre-2016		Peru	Acomayo (Tupahuasi)	Peru Acomayo (Tupahuasi)	PeruAcomayo (Tupahuasi)										Old Database entry	From IPK database	No known restrictions
179	PI-510540	QP-263	8	WCC
180	CHEN-71	QP-161	8	WCC	D-2196			CHEN-71	D-2196			IPK	https://gbis.ipk-gatersleben.de/gbis2i/faces/pages/detail.jsf?akzessionId=49348	pre-2016		Bolivia	Bolivia	Bolivia Bolivia	Bolivia Bolivia										Only country provided	From IPK database	No known restrictions
181	CHEN-162	QP-155	6	WCC	D-9340			CHEN-162	D-9340			IPK	https://gbis.ipk-gatersleben.de/gbis2i/faces/pages/detail.jsf?akzessionId=251394	pre-2016		Bolivia	Tarabuco (Sucre)	Bolivia Tarabuco (Sucre)	Bolivia Tarabuco (Sucre)	-19.0398	-65.2578	2805.14	-19.0398	-65.2578	2805.14	-19.0398	-65.2578	2805.14	Not listed in Database - Inferred from Collection site & Google Maps	From IPK database	No known restrictions
182	Ames-13758	QP-147	8	WCC	29TES		Ames-13758				29TES	USDA	https://npgsweb.ars-grin.gov/gringlobal/accessiondetail.aspx?id=1064704	pre-2016		USA	New Mexico	USA New Mexico													No known restrictions
183	CHEN-147	QP-075	7	WCC	D-9378			CHEN-147	D-9378			IPK	http://gbis.ipk-gatersleben.de/gbis_i/detail.jsf?akzessionId=223519			Bolivia	Alto La Paz (La Paz)			-16.5487	-68.2856	3907.01	-16.5487	-68.2856	3907.01	-16.5487	-68.2856	3907.01	Not listed in Database - Inferred from Collection site & Google Maps
184	D-12397	QP-177	8	WCC					D-12397			IPK	https://gbis.ipk-gatersleben.de/gbis2i/faces/pages/detail.jsf?akzessionId=247392	pre-2016		Peru	Hircashuro (Cusco)	Peru Hircashuro (Cusco)	PeruHircashuro (Cusco)											From IPK database	No known restrictions
185	D-9994	QP-315	4	WCC
186	654	QP-093-1	7	WCC
187	CHEN-221	QP-267	7	WCC
188	CHEN-126	QP-057	8	WCC	D-9339			CHEN-126	D-9339			IPK	https://gbis.ipk-gatersleben.de/gbis2i/faces/pages/detail.jsf?akzessionId=246879	pre-2016		Bolivia	Sica Sica (La Paz)	Bolivia Sica Sica (La Paz)	Bolivia Sica Sica (La Paz)	-17.3332	-67.7449	3930.61	-17.3332	-67.7449	3930.61	-17.3332	-67.7449	3930.61	Not listed in Database - Inferred from Collection site & Google Maps	From IPK database	No known restrictions
189	CHEN-219	QP-157	6	WCC	D-9437			CHEN-219	D-9437			IPK	https://gbis.ipk-gatersleben.de/gbis2i/faces/pages/detail.jsf?akzessionId=223520	pre-2016		Bolivia	Condoriri (Potosi)	Bolivia Condoriri (Potosi)	Bolivia Condoriri (Potosi)	-16.1832	-68.1383	3544.21	-16.1832	-68.1383	3544.21	-16.1832	-68.1383	3544.21	Not listed in Database - Inferred from Collection site & Google Maps	From IPK database	No known restrictions
190	CHEN-471	QP-196	8	WCC	D-9959			CHEN-471	D-9959			IPK	http://gbis.ipk-gatersleben.de/gbis_i/detail.jsf?akzessionId=229104			Peru	Acomayo (Pomacanchis)			-14.0371	-71.5815	3727.55	-14.0371	-71.5815	3727.55	-14.0371	-71.5815	3727.55	Not listed in Database - Inferred from Collection site & Google Maps
191	Ames-13750	QP-120	8	WCC	31TES		Ames-13750				31TES	USDA	https://npgsweb.ars-grin.gov/gringlobal/accessiondetail.aspx?id=1064680	pre-2016		USA	New Mexico	USA New Mexico													No known restrictions
192	CHEN-90	QP-037	8	WCC	D-5079			CHEN-90	D-5079			IPK	https://gbis.ipk-gatersleben.de/gbis2i/faces/pages/detail.jsf?akzessionId=82613	pre-2016		Peru	Trujillo: Felder auf dem GelÌ_nde der UniversitÌ_t	Peru Trujillo: Felder auf dem GelÌ_nde der UniversitÌ_t	PeruTrujillo: Felder auf dem GelÌ_nde der UniversitÌ_t	-8.11675	-79.0372	24.945	-8.11675	-79.0372	24.945	-8.11675	-79.0372	24.945	Not listed in Database - Inferred from Collection site & Google Maps	From IPK database	No known restrictions
193	CHEN-398	QP-258	8	WCC
194	D-12114	QP-253	8	WCC					D-12114			IPK	https://gbis.ipk-gatersleben.de/gbis2i/faces/pages/detail.jsf?akzessionId=247681	pre-2016		Peru	Carias (Cusco)	Peru Carias (Cusco)	PeruCarias (Cusco)											From IPK database	No known restrictions
195	CHEN-128	QP-150	8	WCC	D-9320			CHEN-128	D-9320			IPK	https://gbis.ipk-gatersleben.de/gbis2i/faces/pages/detail.jsf?akzessionId=237303	pre-2016		Bolivia	Tarabuco (Sucre)	Bolivia Tarabuco (Sucre)	Bolivia Tarabuco (Sucre)	-19.0398	-65.2578	2805.14	-19.0398	-65.2578	2805.14	-19.0398	-65.2578	2805.14	Not listed in Database - Inferred from Collection site & Google Maps	From IPK database	No known restrictions
196	Ames-13730	QP-059	6	WCC	1ESP		Ames-13730				1ESP	USDA	https://npgsweb.ars-grin.gov/gringlobal/accessiondetail.aspx?id=1064595	pre-2016		USA	New Mexico	USA New Mexico											Performed well in Pakistan. Information from a January 2016 email.		No known restrictions
197	D-12211	QP-028	7	WCC					D-12211			IPK	https://gbis.ipk-gatersleben.de/gbis2i/faces/pages/detail.jsf?akzessionId=259739	pre-2016		Peru	Caho (Cusco)	Peru Caho (Cusco)	PeruCaho (Cusco)											From IPK database	No known restrictions
198	D-12341	QP-197	8	WCC
199	CHEN-415	QP-102	8	WCC	D-9903			CHEN-415	D-9903			IPK	https://gbis.ipk-gatersleben.de/gbis2i/faces/pages/detail.jsf?akzessionId=246918	pre-2016		Peru	Acomayo (Tupahuasi)	Peru Acomayo (Tupahuasi)	PeruAcomayo (Tupahuasi)											From IPK database	No known restrictions
201	PI-478408	QP-186	8	WCC	R-64	PI-478408					R-64	USDA	https://npgsweb.ars-grin.gov/gringlobal/accessiondetail.aspx?id=1373344	pre-2016		Bolivia	La Paz	Bolivia La Paz	Instituto Boliviano de Tecnologia; Patacamaya				-17.2333	-67.9167	3800	-17.2333	-67.9167	3800		From USDA database	No known restrictions
202	Ames-13728	QP-114	6	WCC	136R		Ames-13728				136R	USDA	https://npgsweb.ars-grin.gov/gringlobal/accessiondetail.aspx?id=1064589	pre-2016		USA	New Mexico	USA New Mexico													No known restrictions
203	CHEN-322	QP-182	8	WCC	D-9817			CHEN-322	D-9817			IPK	https://gbis.ipk-gatersleben.de/gbis2i/faces/pages/detail.jsf?akzessionId=259058	pre-2016		Peru		Peru												From IPK database	No known restrictions
205	CHEN-354	QP-203	7	WCC	D-9845			CHEN-354	D-9845			IPK	https://gbis.ipk-gatersleben.de/gbis2i/faces/pages/detail.jsf?akzessionId=234398	pre-2016		Peru	Checacupe (Chuquibambilla)	Peru Checacupe (Chuquibambilla)	PeruChecacupe (Chuquibambilla)	-14.0253	-71.4567	3427.41	-14.0253	-14.0247	3427.41	-14.0253	-14.0247	3427.41	Not listed in Database - Inferred from Collection site & Google Maps	From IPK database	No known restrictions
206	Ames-13753	QP-040	7	WCC	16 GR		Ames-13753				16 GR	USDA	https://npgsweb.ars-grin.gov/gringlobal/accessiondetail.aspx?id=1064692	pre-2016		USA	New Mexico	USA New Mexico													No known restrictions
207	D-10004	QP-198	6	WCC	CHEN-515			CHEN-515	D-10004			IPK	http://gbis.ipk-gatersleben.de/gbis_i/detail.jsf?akzessionId=242645	pre-2016		Peru	Acomayo (Acopia)			-14.064	-71.498	3731.59	-14.064	-71.498	3731.59	-14.064	-71.498	3731.59	Not listed in Database - Inferred from Collection site & Google Maps
208	Ames-13760	QP-070	7	WCC	22 GR		Ames-13760				22 GR	USDA	https://npgsweb.ars-grin.gov/gringlobal/accessiondetail.aspx?id=1064711	pre-2016		USA	New Mexico	USA New Mexico													No known restrictions
209	D-12208	QP-054	7	WCC					D-12208			IPK	https://gbis.ipk-gatersleben.de/gbis2i/faces/pages/detail.jsf?akzessionId=247405	pre-2016		Bolivia	Condoriri (Potosi)	Bolivia Condoriri (Potosi)	Bolivia Condoriri (Potosi)	-16.1832	-68.1383	3544.21	-16.1832	-68.1383	3544.21	-16.1832	-68.1383	3544.21	Not listed in Database - Inferred from Collection site & Google Maps	From IPK database	No known restrictions
210	D-12320	QP-085	6	WCC					D-12320			IPK	https://gbis.ipk-gatersleben.de/gbis2i/faces/pages/detail.jsf?akzessionId=247384	pre-2016		Peru	Ilave (Chocallalla)	Peru Ilave (Chicochata)	PeruIlave (Chocallalla)											From IPK database	No known restrictions
211	D-12036	QP-017	6	WCC					D-12036			IPK	https://gbis.ipk-gatersleben.de/gbis2i/faces/pages/detail.jsf?akzessionId=260024	pre-2016		Peru	Canchis (Raqchi)	Peru Canchis (Raqchi)	PeruCanchis (Raqchi)	-14.1756	-71.3716	3479.87	-14.1756	-71.3716	3479.87	-14.1756	-71.3716	3479.87	Not listed in Database - Inferred from Collection site & Google Maps	From IPK database	No known restrictions
212	CHEN-465	QP-012	8	WCC	D-9953			CHEN-465	D-9953			IPK	https://gbis.ipk-gatersleben.de/gbis2i/faces/pages/detail.jsf?akzessionId=251383	pre-2016		Peru		Peru												From IPK database	No known restrictions
213	CHEN-174	QP-187	8	WCC	D-9353			CHEN-174	D-9353			IPK	https://gbis.ipk-gatersleben.de/gbis2i/faces/pages/detail.jsf?akzessionId=259066	pre-2016		Bolivia	Teraqui (La Paz)	Bolivia Teraqui (La Paz)	Bolivia Teraqui (La Paz)											From IPK database	No known restrictions
214	PI-510543	QP-071	4	WCC	Kello Juira; Quinoa Amarillo	PI-510543					Kello Juira (Aymara); Quinoa Amarillo (S	USDA	https://npgsweb.ars-grin.gov/gringlobal/accessiondetail.aspx?id=1405479	pre-2016		Peru		Peru	Molloko Community; Acora District; Puno Province; Puno Department.				-16	-69.7833	3810	-16	-69.7833	3810	Sown in November; harvested in April. Common variety to this community which has cool summers. Not frost resistant. Producer: Lorenzo Pari.	From USDA database	No known restrictions
215	D-12014	QP-265	8	WCC
217	D-11980	QP-011	8	WCC					D-11980			IPK	https://gbis.ipk-gatersleben.de/gbis2i/faces/pages/detail.jsf?akzessionId=231693	pre-2016		Peru	Canchis (Raqchi)	Peru Canchis (Raqchi)	PeruCanchis (Raqchi)	-14.1756	-71.3716	3479.87	-14.1756	-71.3716	3479.87	-14.1756	-71.3716	3479.87	Not listed in Database - Inferred from Collection site & Google Maps	From IPK database	No known restrictions
218	D-12424	QP-237	7	WCC					D-12424			IPK	https://gbis.ipk-gatersleben.de/gbis2i/faces/pages/detail.jsf?akzessionId=250171	pre-2016		Bolivia	Condoriri (Potosi)	Bolivia Condoriri (Potosi)	Bolivia Condoriri (Potosi)	-16.1832	-68.1383	3544.21	-16.1832	-68.1383	3544.21	-16.1832	-68.1383	3544.21	Not listed in Database - Inferred from Collection site & Google Maps	From IPK database	No known restrictions
219	PI-634920	QP-189	8	WCC
221	CHEN-291	QP-034	5	WCC	D-9779			CHEN-291	D-9779			IPK	https://gbis.ipk-gatersleben.de/gbis2i/faces/pages/detail.jsf?akzessionId=259346	pre-2016		Peru	Acomayo (Yanapampa)	Peru Acomayo (Yanapampa)	PeruAcomayo (Yanapampa)	-13.3836	-75.8883	560.335	-13.3836	-75.8883	560.335	-13.3836	-75.8883	560.335	Not listed in Database - Inferred from Collection site & Google Maps	From IPK database	No known restrictions
222	D-12135	QP-278	8	WCC					D-12135			IPK	https://gbis.ipk-gatersleben.de/gbis2i/faces/pages/detail.jsf?akzessionId=255837	pre-2016		Peru	Llocalla	Peru Llocalla	PeruLlocalla	-13.2829	-73.2744	1843.36	-13.2829	-73.2744	1843.36	-13.2829	-73.2744	1843.36	Not listed in Database - Inferred from Collection site & Google Maps	From IPK database	No known restrictions
223	PI-614880	QP-100	8	WCC	QQ065	PI-614880					QQ065	USDA	https://npgsweb.ars-grin.gov/gringlobal/accessiondetail.aspx?id=1128508	pre-2016		Chile	Los Lagos	ChileL os Lagos	Chiloe.				-42.5	-73.9167	645	-42.5	-73.9167	645	The stems have pink bases; the petioles are faintly red; the blades are green; the flowers are pink. The blade edges are very dentate. As observed by David Brenner in a greenhouse in Ames Iowa in 1996.	From USDA database	No known restrictions
224	D-12346	QP-279	6	WCC					D-12346			IPK	https://gbis.ipk-gatersleben.de/gbis2i/faces/pages/detail.jsf?akzessionId=225580	pre-2016		Bolivia	Vente	Bolivia Vente	Bolivia Vente											From IPK database	No known restrictions
225	PI-614882	QP-185	8	WCC	QQ67	PI-614882					QQ67	USDA	https://npgsweb.ars-grin.gov/gringlobal/accessiondetail.aspx?id=1128510	pre-2016		Chile	La Araucania	Chile La Araucania	Temuco.				-38.75	-72.6	98	-38.75	-72.6	98	The bases of the stems are pink; the petioles are green; the flowers are yellow-white. As observed by David Brenner in a green house planting in 1996 in Ames Iowa.	From USDA database	No known restrictions
226	Ames-13734	QP-021	8	WCC	37P		Ames-13734				37P	USDA	https://npgsweb.ars-grin.gov/gringlobal/accessiondetail.aspx?id=1064610	pre-2016		USA	New Mexico	USA New Mexico													No known restrictions
227	D-12405	QP-069	6	WCC					D-12405			IPK	https://gbis.ipk-gatersleben.de/gbis2i/faces/pages/detail.jsf?akzessionId=259418	pre-2016		Peru	Layo (Cusco)	Peru Layo (Cusco)	PeruLayo (Cusco)	-14.4944	-71.1566	3974.13	-14.4944	-71.1566	3974.13	-14.4944	-71.1566	3974.13	Not listed in Database - Inferred from Collection site & Google Maps	From IPK database	No known restrictions
229	Salcedo-Inia	QP-246	8	WCC
230	PI-584524	QP-067	8	WCC	QQ056	PI-584524					QQ056	USDA	https://npgsweb.ars-grin.gov/gringlobal/accessiondetail.aspx?id=1128518	pre-2016		Chile		Chile	Chillan (Faro Ranch)				-36.6	-72.1167	119	-36.6	-72.1167	119	Reference Bhargava Shukla Ohri 2006; Karyotypic studies on some cultivated and wild species of Chenopodium (Chenopodiaceae); Genet Res Crop Evol 53:1309-1320; DOI 10.1007/s10722-005-3879-8	From USDA database	No known restrictions
231	D-12393	QP-214	8	WCC					D-12393			IPK	https://gbis.ipk-gatersleben.de/gbis2i/faces/pages/detail.jsf?akzessionId=232404	pre-2016		Peru	Puno (UNTA - Universidad Nacional TÌ©cnica del Altiplano)	Peru Puno (UNTA - Universidad Nacional TÌ©cnica del Altiplano)	Peru; Puno (UNTA - Universidad Nacional TÌ©cnica del Altiplano)	-15.918	-70.2289	4067.58	-15.918	-70.2289	4067.58	-15.918	-70.2289	4067.58	Not listed in Database - Inferred from Collection site & Google Maps	From IPK database	No known restrictions
233	PI-510551	QP-321	4	WCC	Quinua; Quinoa var. K'anko'lla	PI-510551					Quinua (Quechua); Quinoa var. K'anko'lla	USDA	https://npgsweb.ars-grin.gov/gringlobal/accessiondetail.aspx?id=1405487	pre-2016		Peru		Peru	Pesqueria Community; Arapa District; Azangaro Province; Puno Department.				-15.1333	-70.1167	3916	-15.1333	-70.1167	3916	Plants .18 to 1.5m tall. Sown in October; harvested in March and April. Produces well in dry areas; does poorly in wet years. Low level of frost resistance.	From USDA database	No known restrictions
234	Ames-13742	QP-087	8	WCC	20 GR		Ames-13742				20 GR	USDA	https://npgsweb.ars-grin.gov/gringlobal/accessiondetail.aspx?id=1064646	pre-2016		USA	New Mexico	USA New Mexico													No known restrictions
236	BO-46-2	QP-098	8	WCC							BO-46-2			pre-2016	26 CHILEAN COASTAL LINES	Chile		Chile													No known restrictions
237	Ames-13755	QP-119	7	WCC	114R		Ames-13755				114R	USDA	https://npgsweb.ars-grin.gov/gringlobal/accessiondetail.aspx?id=1064698	pre-2016		USA	New Mexico	USA New Mexico													No known restrictions
238	CHEN-397	QP-261	7	WCC	D-9885			CHEN-397	D-9885			IPK	https://gbis.ipk-gatersleben.de/gbis2i/faces/pages/detail.jsf?akzessionId=258979	pre-2016		Peru	Checacupe (Alcobamba)	Peru Checacupe (Alcobamba)	PeruChecacupe (Alcobamba)	-14.0253	-71.4567	3427.41	-14.0253	-14.0247	3427.41	-14.0253	-14.0247	3427.41	Not listed in Database - Inferred from Collection site & Google Maps	From IPK database	No known restrictions
239	CHEN-427	QP-241	7	WCC	D-9915			CHEN-427	D-9915			IPK	https://gbis.ipk-gatersleben.de/gbis2i/faces/pages/detail.jsf?akzessionId=249894	pre-2016		Peru		Peru												From IPK database	No known restrictions
241	D-12395	QP-326	7	WCC					D-12395			IPK	https://gbis.ipk-gatersleben.de/gbis2i/faces/pages/detail.jsf?akzessionId=225595	pre-2016		Bolivia	Amachuma (La Paz)	Bolivia Amachuma (La Paz)	Bolivia Amachuma (La Paz)	-16.629	-68.2627	3880.56	-16.629	-16.6298	3880.56	-16.629	-16.6298	3880.56	Not listed in Database - Inferred from Collection site & Google Maps	From IPK database	No known restrictions
242	PI-614915	QP-322	7	WCC	CQ 115	PI-614915					CQ 115	USDA	https://npgsweb.ars-grin.gov/gringlobal/accessiondetail.aspx?id=1087338	pre-2016		Bolivia	Oruro	Bolivia Oruro	Unidentified location south of Oruro.				-17	-68	3780	-17	-68	3780	Light purple plant with white seeds; pink sepals. High saponin.	From USDA database	No known restrictions
243	Ames-13737	QP-180	8	WCC	161R		Ames-13737				161R	USDA	https://npgsweb.ars-grin.gov/gringlobal/accessiondetail.aspx?id=1064628	pre-2016		USA	New Mexico	USA New Mexico											Performed well in Pakistan. Information from a January 2016 email.		No known restrictions
244	PI-634924	QP-062	8	WCC	Ames-22160	PI-634924	Ames-22160					USDA	https://npgsweb.ars-grin.gov/gringlobal/accessiondetail.aspx?id=1483911	pre-2016		Chile	Iloca	Chile Iloca	Iloca; VII region				-35	-72.1833	12	-35	-72.1833	12			No known restrictions
245	BO-17	QP-091	9	WCC							BO-17			pre-2016	26 CHILEAN COASTAL LINES	Chile		Chile													No known restrictions
246	Real	19KA-342	3	WCC							Real	re-sequenced line		pre-2016	re-sequenced line	Bolivia		Bolivia													CIP-FAO Research purposes only
247	CHEN-160	QP-029	6	WCC
248	BO-16	QP-068	8	WCC							BO-16			pre-2016	26 CHILEAN COASTAL LINES	Chile		Chile													No known restrictions
249	BO-40	QP-039	8	WCC							BO-40			pre-2016	26 CHILEAN COASTAL LINES	Chile		Chile													No known restrictions
250	PI-614887	QP-031	8	WCC	QQ63	PI-614887					QQ63	USDA	https://npgsweb.ars-grin.gov/gringlobal/accessiondetail.aspx?id=1128515	pre-2016		Chile	Bio-Bio	Chile Bio-Bio	Canete.				-37.8	-73.4	81	-37.8	-73.4	81	The stems have green stripes; the petioles and blades are green. The flowers are green with faint pink coloring. As observed by David Brenner in a green house planting in 1996 in Ames Iowa.	From USDA database	No known restrictions
251	D-12229	QP-178	8	WCC					D-12229			IPK	https://gbis.ipk-gatersleben.de/gbis2i/faces/pages/detail.jsf?akzessionId=247423	pre-2016		Peru	Canchis (Raqchi)	Peru Canchis (Raqchi)	PeruCanchis (Raqchi)	-14.1756	-71.3716	3479.87	-14.1756	-71.3716	3479.87	-14.1756	-71.3716	3479.87	Not listed in Database - Inferred from Collection site & Google Maps	From IPK database	No known restrictions
252	PI-665283	QP-083	8	WCC
254	D-12220	QP-023	4	WCC					D-12220			IPK	https://gbis.ipk-gatersleben.de/gbis2i/faces/pages/detail.jsf?akzessionId=225568	pre-2016		Peru	Ilave (Chicochata)	Peru Ilave (Chicochata)	PeruIlave (Chicochata)											From IPK database	No known restrictions
255	BO-52	QP-213	8	WCC							BO-52			pre-2016	26 CHILEAN COASTAL LINES	Chile		Chile													No known restrictions
256	PI-614888	QP-095	8	WCC	QQ61	PI-614888					QQ61	USDA	https://npgsweb.ars-grin.gov/gringlobal/accessiondetail.aspx?id=1128516	pre-2016		Chile	Bio-Bio	Chile Bio-Bio	Canete.				-37.8	-73.4	81	-37.8	-73.4	81	The stems are red with green stripes visible through the red. The petioles have faint red; the blades are green. The flowers are red. The red parts are an attractive dark purple shade. As observed by David Brenner in a green house planting in 1996 in Ames Iowa.	From USDA database	No known restrictions
257	BO-42	QP-176	8	WCC							BO-42			pre-2016	26 CHILEAN COASTAL LINES	Chile		Chile													No known restrictions
258	Ames-13749	19KA-170	8	WCC	32ALC		Ames-13749				32ALC	USDA	https://npgsweb.ars-grin.gov/gringlobal/accessiondetail.aspx?id=1064679	pre-2016		USA	New Mexico	USA New Mexico													No known restrictions
260	BO-63	QP-175	8	WCC							BO-63			pre-2016	26 CHILEAN COASTAL LINES	Chile		Chile													No known restrictions
261	Ames-13729	QP-234	8	WCC	10 GR		Ames-13729				10 GR	USDA	https://npgsweb.ars-grin.gov/gringlobal/accessiondetail.aspx?id=1064594	pre-2016		USA	New Mexico	USA New Mexico													No known restrictions
262	CHEN-66	QP-094	8	WCC
264	PI-634919	QP-172	8	WCC	Pichaman	PI-634919					Pichaman	USDA	https://npgsweb.ars-grin.gov/gringlobal/accessiondetail.aspx?id=1483906	pre-2016		Chile		Chile	Pichaman; VII region.				-35	-72	94	-35	-72	94	Cultivated by farmer for 20 years. Performed well in Pakistan. Information from a January 2016 email.	From USDA database	No known restrictions
265	PUC-mix-red	QP-030	8	WCC										pre-2016	26 CHILEAN COASTAL LINES	Chile		Chile													No known restrictions
267	D-12431	QP-190	7	WCC					D-12431			IPK	https://gbis.ipk-gatersleben.de/gbis2i/faces/pages/detail.jsf?akzessionId=261951	pre-2016		Bolivia	Amachuma (La Paz)	Bolivia Amachuma (La Paz)	Bolivia Amachuma (La Paz)	-16.629	-68.2627	3880.56	-16.629	-16.6298	3880.56	-16.629	-16.6298	3880.56	Not listed in Database - Inferred from Collection site & Google Maps	From IPK database	No known restrictions
268	D-12282	QP-090	9	WCC					D-12282			IPK	https://gbis.ipk-gatersleben.de/gbis2i/faces/pages/detail.jsf?akzessionId=231688	pre-2016		Argentina		Argentina												From IPK database	No known restrictions
269	PI-614885	QP-066	8	WCC	QQ57	PI-614885					QQ57	USDA	https://npgsweb.ars-grin.gov/gringlobal/accessiondetail.aspx?id=1128513	pre-2016		Chile	Bio-Bio	Chile Bio-Bio	Chillan (Faro Ranch)				-36.6	-72.1167	119	-36.6	-72.1167	119	The stems have red bases with green stripes. The petioles are green. The flowers are pink. As observed by David Brenner in a green house plantingin 1996 in Ames Iowa.	From USDA database	No known restrictions
270	Ames-13731	QP-123	8	WCC	31P		Ames-13731				31P	USDA	https://npgsweb.ars-grin.gov/gringlobal/accessiondetail.aspx?id=1064601	pre-2016		USA	New Mexico	USA New Mexico													No known restrictions
271	BO-13	QP-073	8	WCC							BO-13			pre-2016	26 CHILEAN COASTAL LINES	Chile		Chile													No known restrictions
272	PI-510549	QP-152	8	WCC	Yulaj K'oyto; Quinoa Plomo	PI-510549					Yulaj K'oyto (Quechua); Quinoa Plomo (Sp	USDA	https://npgsweb.ars-grin.gov/gringlobal/accessiondetail.aspx?id=1405485	pre-2016		Peru		Peru	Corisuyo Community; fork of Rios Lampa and Cabanillas; San Ramon Province; Puno Department				-16.45	-70.2333	4709	-16.45	-70.2333	4709	Sown from September 15 to October 15 depending on rainfall; harvested in March and April. Used as flour and in porridge.	From USDA database	No known restrictions
273	Ames-13738	QP-049	5	WCC	158R		Ames-13738				158R	USDA	https://npgsweb.ars-grin.gov/gringlobal/accessiondetail.aspx?id=1064629	pre-2016		USA	New Mexico	USA New Mexico													No known restrictions
274	D-12040	QP-136	8	WCC					D-12040			IPK	https://gbis.ipk-gatersleben.de/gbis2i/faces/pages/detail.jsf?akzessionId=250713	pre-2016		Bolivia	Tolapampa	Bolivia Tolapampa	Bolivia Tolapampa	-20.7683	-66.5845	3733.69	-20.7683	-66.5845	3733.69	-20.7683	-66.5845	3733.69	Not listed in Database - Inferred from Collection site & Google Maps	From IPK database	No known restrictions
275	Ames-13761	QP-133	7	WCC	177R		Ames-13761				177R	USDA	https://npgsweb.ars-grin.gov/gringlobal/accessiondetail.aspx?id=1064717	pre-2016		USA	New Mexico	USA New Mexico													No known restrictions
276	D-12279	QP-224	6	WCC					D-12279			IPK	https://gbis.ipk-gatersleben.de/gbis2i/faces/pages/detail.jsf?akzessionId=247416	pre-2016																From IPK database	No known restrictions
277	PUC-mix-green	QP-055	9	WCC							PUC-mix-green			pre-2016	26 CHILEAN COASTAL LINES	Chile		Chile													No known restrictions
278	Ames-13751	QP-137	5	WCC	21 GR		Ames-13751				21 GR	USDA	https://npgsweb.ars-grin.gov/gringlobal/accessiondetail.aspx?id=1064686	pre-2016		USA	New Mexico	USA New Mexico													No known restrictions
279	Ames-13723	QP-173	8	WCC	37TES		Ames-13723				37TES	USDA	https://npgsweb.ars-grin.gov/gringlobal/accessiondetail.aspx?id=1064573	pre-2016		USA	New Mexico	USA New Mexico											No location provided		No known restrictions
280	PI-614884	QP-140	6	WCC	QQ87	PI-614884					QQ87	USDA	https://npgsweb.ars-grin.gov/gringlobal/accessiondetail.aspx?id=1128512	pre-2016		Argentina	Jujuy	Argentina Jujuy	Susques.				-23.4167	-66.4833	4095	-23.4167	-66.4833	4095	The stems have pink bases and green stripes. The petioles and flowers are green. As observed by David Brenner in a green house planting in 1996 in Ames Iowa.	From USDA database	No known restrictions
281	PI-634917	QP-048	7	WCC
282	QUF9P39-64	2018 MV QVT P311	8	VT								BYU		pre-2016		USA													seed sourced from WSU quinoa breeding program maintenance stock		No known restrictions
283	BO-55	QP-001	7	WCC							BO-55			pre-2016	26 CHILEAN COASTAL LINES	Chile		Chile													No known restrictions
284	CHEN-5	QP-027	8	WCC				CHEN-5				IPK	https://gbis.ipk-gatersleben.de/gbis2i/faces/pages/detail.jsf?akzessionId=49309	pre-2016																From IPK database	No known restrictions
285	D-12329	19KA-71	8	WCC					D-12329			IPK	https://gbis.ipk-gatersleben.de/gbis2i/faces/pages/detail.jsf?akzessionId=261938	pre-2016		Bolivia	Vente	Bolivia Vente	Bolivia Vente											From IPK database	No known restrictions
286	Indian Quinoa	QP-026	8	WCC
287	PI-614883	QP-128	7	WCC	QQ101	PI-614883					QQ101	USDA	https://npgsweb.ars-grin.gov/gringlobal/accessiondetail.aspx?id=1128511	pre-2016		Argentina	Jujuy	Argentina Jujuy	Yavi.				-22.1	-65.6167	3455	-22.1	-65.6167	3455	The stems have either pink bases with green stripes or they are red striped. The petioles are either green or weakly red. The flowers are pink. As observed by David Brenner in a green house planting in 1996 in Ames Iowa.	From USDA database	No known restrictions
288	CHEN-64	QP-111	7	WCC	D-1898			CHEN-64	D-1898			IPK	https://gbis.ipk-gatersleben.de/gbis2i/faces/pages/detail.jsf?akzessionId=49341	pre-2016																From IPK database	No known restrictions
289	CHEN-7	QP-194	8	WCC				CHEN-7				IPK	https://gbis.ipk-gatersleben.de/gbis2i/faces/pages/detail.jsf?akzessionId=49310	pre-2016		Switzerland	Basel	Switzerland Basel	Switzerland *Basel *	47.5545	7.55932	278.24	47.5545	47.5546	278.24	47.5545	47.5546	278.24	Not listed in Database - Inferred from Collection site & Google Maps	From IPK database	No known restrictions
290	NSL-92331	QP-215	8	WCC							NSL-92331			pre-2016																	No known restrictions
291	BO-11	QP-181	8	WCC							BO-11			pre-2016	26 CHILEAN COASTAL LINES	Chile		Chile													No known restrictions
292	11WAQ-108.42	2018 MV QVT P26	8	VT	WWA15FS42						WSU	Washington State University Quinoa Breeding Program	https://www.sustainableseedsystems.org/			USA				48.0106	122.769		46.7298	117.182	2352				PI 614886/BLACK; pedigree and selection information published in https://doi.org/10.3389/fpls.2016.00608		No known restrictions
293	BO-58	QP-061	8	WCC							BO-58			pre-2016	26 CHILEAN COASTAL LINES	Chile		Chile													No known restrictions
294	ICBA-Q3	QP-233	8	WCC							ICBA-Q3
295	Javi	QP-018	8	WCC							Javi			pre-2016	26 CHILEAN COASTAL LINES	Chile		Chile													No known restrictions
296	NSL-86628	QP-038	7	WCC							NSL-86628			pre-2016																	No known restrictions
297	Ames-13744	QP-046	7	WCC	409		Ames-13744				409	USDA	https://npgsweb.ars-grin.gov/gringlobal/accessiondetail.aspx?id=1064657	pre-2016		USA	New Mexico	USA New Mexico													No known restrictions
298	NSL-86649	QP-097	8	WCC							NSL-86649			pre-2016																	No known restrictions
299	Ames-13727	QP-063	8	WCC	122R		Ames-13727				122R	USDA	https://npgsweb.ars-grin.gov/gringlobal/accessiondetail.aspx?id=1064588	pre-2016		USA	New Mexico	USA New Mexico													No known restrictions
300	REDHEAD	QP-113	34	VT								Wild Garden Seed	https://www.wildgardenseed.com/	pre-2016		USA													Wild Garden Seeds, Philomath, OR, US; seed sourced from WSU quinoa breeding program maintenance stock		No known restrictions
301	Ames-13745	QP-042	7	WCC	KASLAEA		Ames-13745				KASLAEA	USDA	https://npgsweb.ars-grin.gov/gringlobal/accessiondetail.aspx?id=1064664	pre-2016		USA	New Mexico	USA New Mexico													No known restrictions
302	CHEN-33	QP-064	8	WCC				CHEN-33				IPK	https://gbis.ipk-gatersleben.de/gbis2i/faces/pages/detail.jsf?akzessionId=49319	pre-2016																From IPK database	No known restrictions
303	PI-634921	QP-141	8	WCC	Ames-22157	PI-634921	Ames-22157					USDA	https://npgsweb.ars-grin.gov/gringlobal/accessiondetail?id=1483908	pre-2016		Chile	Lo Valdivia; VII region			-34.6333	-72.0333		-34.6333	-72.0333		-34.6333	-72.0333
304	PI-634925	QP-109	8	WCC	UDEC-3	PI-634925					UDEC-3	USDA	https://npgsweb.ars-grin.gov/gringlobal/accessiondetail.aspx?id=1483912	pre-2016		Chile		Chile	Llico; VII region.				-34.75	-72.0667	119	-34.75	-72.0667	119		From USDA database	No known restrictions
305	Ames-13721	QP-041	8	WCC	23 GR		Ames-13721				23 GR	USDA	https://npgsweb.ars-grin.gov/gringlobal/accessiondetail.aspx?id=1064566	pre-2016		USA	New Mexico	USA New Mexico													No known restrictions
306	Ames-13722	QP-044	7	WCC	7ALC		Ames-13722				7ALC	USDA	https://npgsweb.ars-grin.gov/gringlobal/accessiondetail.aspx?id=1064567	pre-2016		USA	New Mexico	USA New Mexico													No known restrictions
307	Ames-13735	QP-045	8	WCC	141R		Ames-13735				141R	USDA	https://npgsweb.ars-grin.gov/gringlobal/accessiondetail.aspx?id=1064618	pre-2016		USA	New Mexico	USA New Mexico													No known restrictions
308	Baer-II	QP-016	8	WCC							Baer-II			pre-2016	11 released varieties																No known restrictions
309	Nde-09	QP-086	8	WCC							Nde-09			pre-2016	26 CHILEAN COASTAL LINES	Chile		Chile													No known restrictions
310	NSL-91567	QP-139	6	WCC							NSL-91567			pre-2016																	No known restrictions
311	11WAQ-107.3	2018 MV QVT P214 E17	8	VT	WWA15FS3						WSU	Washington State University Quinoa Breeding Program	https://www.sustainableseedsystems.org/			USA				48.0106	122.769		46.7298	117.182	2352				PI 614886/BLACK; pedigree and selection information published in https://doi.org/10.3389/fpls.2016.00608		No known restrictions
312	11WAQ-108.34	2018 MV QVT P125 E25	7	VT	WWA15FS34						WSU	Washington State University Quinoa Breeding Program	https://www.sustainableseedsystems.org/			USA				48.0106	122.769		46.7298	117.182	2352				PI 614886/BLACK; pedigree and selection information published in https://doi.org/10.3389/fpls.2016.00608		No known restrictions
313	PI-614927	QP-006	7	WCC	CQ 127	PI-614927					CQ 127	USDA	https://npgsweb.ars-grin.gov/gringlobal/accessiondetail.aspx?id=1087351	pre-2016		Bolivia	La Paz	Bolivia La Paz	Instituto Boliviano de Tecnologia; Patacamaya				-17.2333	-67.9167	3700	-17.2333	-67.9167	3700	Land-race selection. Green plant; yellow seeds (progeny segregate for yellow and white seeds). High saponin.	From USDA database	No known restrictions
314	PI-665276	QP-008	8	WCC	Line 1376	PI-665276					Line 1376	USDA	https://npgsweb.ars-grin.gov/gringlobal/accessiondetail.aspx?id=1062789	pre-2016		Bolivia	La Paz	Bolivia La Paz	Instituto Boliviano de Tecnologia; Patacamaya				-17.2333	-67.9167	3700	-17.2333	-67.9167	3700		From USDA database	No known restrictions
315	11WAQ-104.21	2018 MV QVT P224 E11	8	VT	WWA15FS21						WSU	Washington State University Quinoa Breeding Program	https://www.sustainableseedsystems.org/			USA				48.0106	122.769		46.7298	117.182	2352				PI 698768/PI 614886; pedigree and selection information published in https://doi.org/10.3389/fpls.2016.00608		No known restrictions
316	11WAQ-104.2	2018 MV QVT P211 E10	7	VT	WWA15FS2						WSU	Washington State University Quinoa Breeding Program	https://www.sustainableseedsystems.org/			USA				48.0106	122.769		46.7298	117.182	2352				PI 698768/PI 614886; pedigree and selection information published in https://doi.org/10.3389/fpls.2016.00608		No known restrictions
317	BO-29	QP-099	8	WCC							BO-29			pre-2016	26 CHILEAN COASTAL LINES	Chile		Chile													No known restrictions
318	BO-30	QP-126	8	WCC							BO-30			pre-2016	26 CHILEAN COASTAL LINES	Chile		Chile													No known restrictions
319	BO-60	QP-229	8	WCC							BO-60			pre-2016	26 CHILEAN COASTAL LINES	Chile		Chile													No known restrictions
320	Brightest-Brilliant-Rainbow	QP-032	8	WCC							Brightest Brilliant Rainbow	Wild Garden Seed	https://www.wildgardenseed.com/	pre-2016	11 released varieties																No known restrictions
322	RU-5	QP-035	8	WCC							RU-5	Unknown - Argentina		pre-2016		United Kingdom		United Kingdom													No known restrictions
323	BO-31	QP-108	7	WCC							BO-31			pre-2016	26 CHILEAN COASTAL LINES	Chile		Chile													No known restrictions
324	Oro-de-Valle	QP-043	8	WCC							Oro de Valle	Wild Garden Seed	https://www.wildgardenseed.com/	pre-2016	11 released varieties																No known restrictions
325	11WAQ-102.52	2018 MV QVT P215 E8	7	VT	WWA15FS52						WSU	Washington State University Quinoa Breeding Program	https://www.sustainableseedsystems.org/			USA				48.0106	122.769		46.7298	117.182	2352				PI 596293/PI 614886; pedigree and selection information published in https://doi.org/10.3389/fpls.2016.00608		No known restrictions
326	BO-32	QP-107	7	WCC							BO-32			pre-2016	26 CHILEAN COASTAL LINES	Chile		Chile													No known restrictions
327	ICBA-Q5	QP-005	7	WCC							ICBA-Q5
328	Regalona	QP-036	6	WCC	BYU-947					BYU-947	Regalona	re-sequenced line		pre-2016	26 CHILEAN COASTAL LINES	Chile		Chile													CIP-FAO Research purposes only
329	11WAQ-107.7	2018 MV QVT P303 CH	4	VT	WWA15FS7						WSU	Washington State University Quinoa Breeding Program	https://www.sustainableseedsystems.org/			USA				48.0106	122.769		46.7298	117.182	2352				PI 614886/BLACK; pedigree and selection information published in https://doi.org/10.3389/fpls.2016.00608		No known restrictions
330	11WAQ-104.88	2018 MV QVT P426 E13	8	VT	WWA15FS88						WSU	Washington State University Quinoa Breeding Program	https://www.sustainableseedsystems.org/			USA				48.0106	122.769		46.7298	117.182	2352				PI 698768/PI 614886; pedigree and selection information published in https://doi.org/10.3389/fpls.2016.00608		No known restrictions
332	11WAQ-108.18	2018 MV QVT P225 E24	9	VT	WWA15FS18						WSU	Washington State University Quinoa Breeding Program	https://www.sustainableseedsystems.org/			USA				48.0106	122.769		46.7298	117.182	2352				PI 614886/BLACK; pedigree and selection information published in https://doi.org/10.3389/fpls.2016.00608		No known restrictions
333	Cherry-Vanilla	QP-225	9	WCC								Wild Garden Seed	https://www.wildgardenseed.com/
334	D-11889	QP-169	8	WCC					D-11889			IPK	https://gbis.ipk-gatersleben.de/gbis2i/faces/pages/detail.jsf?akzessionId=225602	pre-2016		Argentina		Argentina												From IPK database	No known restrictions
335	E-DK-4	QP-019	8	WCC							E-DK-4			pre-2016	19 International nusery lines																No known restrictions
336	NL-6	QP-105	8	WCC
337	PUNO	2018 MV QVT P413 E3	6	VT								Quinoa Quality	https://www.quinoaquality.com/	pre-2016		USA													Quinoa Quality, Regstrup, Denmark; seed sourced from WSU quinoa breeding program maintenance stock		No known restrictions
338	11WAQ-106.85	2018 MV QVT P423 E15	9	VT	WWA15FS85						WSU	Washington State University Quinoa Breeding Program	https://www.sustainableseedsystems.org/			USA				48.0106	122.769		46.7298	117.182	2352				QQ065/BLACK; pedigree and selection information published in https://doi.org/10.3389/fpls.2016.00608		No known restrictions
339	11WAQ-107.84	2018 MV QVT P223 E23	8	VT	WWA15FS84						WSU	Washington State University Quinoa Breeding Program	https://www.sustainableseedsystems.org/			USA				48.0106	122.769		46.7298	117.182	2352				PI 614886/BLACK; pedigree and selection information published in https://doi.org/10.3389/fpls.2016.00608		No known restrictions
340	PI-614889	QP-004	5	WCC	QQ59	PI-614889					QQ59	USDA	https://npgsweb.ars-grin.gov/gringlobal/accessiondetail.aspx?id=1128517	pre-2016		Chile	Bio-Bio	Chile Bio-Bio	Canete				-37.8	-73.4	81	-37.8	-73.4	81	The stems are orange with green stripes. The petioles and blades are green. The flowers are orange. As observed by David Brenner in a green house planting in 1996 in Ames Iowa.	From USDA database	No known restrictions
341	PI-634918	QP-220	8	WCC	Ames-22154; QQ22; Baer	PI-634918	Ames-22154				Q22; Baer	USDA	https://npgsweb.ars-grin.gov/gringlobal/accessiondetail.aspx?id=1483905	pre-2016		Chile	Cajon	Chile Cajon	Cajon; IX region.				-38.7	-72.5833	188	-38.7	-72.5833	188	Improved by Erick von Baer; private breeder.		No known restrictions
342	11WAQ-107.65	2018 MV QVT P218 E18	8	VT	WWA15FS65						WSU	Washington State University Quinoa Breeding Program	https://www.sustainableseedsystems.org/			USA				48.0106	122.769		46.7298	117.182	2352				PI 614886/BLACK; pedigree and selection information published in https://doi.org/10.3389/fpls.2016.00608		No known restrictions
343	11WAQ-107.67	2018 MV QVT P406 E19	8	VT	WWA15FS67						WSU	Washington State University Quinoa Breeding Program	https://www.sustainableseedsystems.org/			USA				48.0106	122.769		46.7298	117.182	2352				PI 614886/BLACK; pedigree and selection information published in https://doi.org/10.3389/fpls.2016.00608		No known restrictions
344	KASLAEA	2018 MV QVT E1 CH	3	VT	PI 698768		Ames 13745							pre-2016		USA				48.0106	122.769		46.7298	117.182	2352				seed sourced from WSU quinoa breeding program maintenance stock		No known restrictions
345	PI-634923	QP-096	7	WCC
346	11WAQ-106.49	2018 MV QVT P209 E14	8	VT	WWA15FS49						WSU	Washington State University Quinoa Breeding Program	https://www.sustainableseedsystems.org/			USA				48.0106	122.769		46.7298	117.182	2352				QQ065/BLACK; pedigree and selection information published in https://doi.org/10.3389/fpls.2016.00608		No known restrictions
347	EMBRAPA-Brazil	QP-084	8	WCC							EMBRAPA-Brazil			pre-2016	19 International nusery lines																No known restrictions
348	RU-2	QP-089	6	WCC							RU-2	Unknown - Argentina		pre-2016		United Kingdom		United Kingdom													No known restrictions
349	11WAQ-104.60	2018 MV QVT P203 E12	8	VT	WWA15FS60						WSU	Washington State University Quinoa Breeding Program	https://www.sustainableseedsystems.org/			USA				48.0106	122.769		46.7298	117.182	2352				PI 698768/PI 614886; pedigree and selection information published in https://doi.org/10.3389/fpls.2016.00608		No known restrictions
350	Ames-13743	QP-060	8	WCC	ISLUGA		Ames-13743				ISLUGA	USDA	https://npgsweb.ars-grin.gov/gringlobal/accessiondetail.aspx?id=1064656	pre-2016		Chile		Chile													No known restrictions
351	Bouchane-4	QP-127	7	WCC							Bouchane-4
352	Vikinga	QP-065	8	WCC							Vikinga	Quinoa Quality	https://www.quinoaquality.com/
353	11WAQ-102.5	2018 MV QVT P107 E1 CH	7	VT	WWA15FS5						WSU	Washington State University Quinoa Breeding Program	https://www.sustainableseedsystems.org/			USA				48.0106	122.769		46.7298	117.182	2352				PI 596293/PI 614886; pedigree and selection information published in https://doi.org/10.3389/fpls.2016.00608		No known restrictions
354	11WAQ-107.82	2018 MV QVT P205 E22	7	VT	WWA15FS82						WSU	Washington State University Quinoa Breeding Program	https://www.sustainableseedsystems.org/			USA				48.0106	122.769		46.7298	117.182	2352				PI 614886/BLACK; pedigree and selection information published in https://doi.org/10.3389/fpls.2016.00608		No known restrictions
355	Bouchane-3	QP-003	8	WCC							Bouchane-3
356	11WAQ-107.68	2018 MV QVT P210 E20	8	VT	WWA15FS68						WSU	Washington State University Quinoa Breeding Program	https://www.sustainableseedsystems.org/			USA				48.0106	122.769		46.7298	117.182	2352				PI 614886/BLACK; pedigree and selection information published in https://doi.org/10.3389/fpls.2016.00608		No known restrictions
357	11WAQ-102.8	2018 MV QVT P109 E1 CH	5	VT	WWA15FS8						WSU	Washington State University Quinoa Breeding Program	https://www.sustainableseedsystems.org/			USA				48.0106	122.769		46.7298	117.182	2352				PI 596293/PI 614886; pedigree and selection information published in https://doi.org/10.3389/fpls.2016.00608		No known restrictions
358	BO-03	QP-103	8	WCC							BO-03			pre-2016	26 CHILEAN COASTAL LINES	Chile		Chile													No known restrictions
359	Bouchane-1	QP-232	8	WCC							Bouchane-1
361	Bouchane-2	QP-231	8	WCC							Bouchane-2
362	Moroccan Yellow	QP-002	8	WCC							Moroccan Yellow
363	TITICACA	QP-179	7	VT								Quinoa Quality	https://www.quinoaquality.com/	pre-2016		USA													Quinoa Quality, Regstrup, Denmark; seed sourced from WSU quinoa breeding program maintenance stock		No known restrictions
